# Supplementary material for: Excitotoxic glutamate causes neuronal insulin resistance by inhibiting insulin receptor/Akt/mTOR pathway
Source: Mol Brain. 2019 Dec 19;12:112. doi: 10.1186/s13041-019-0533-5 (PMC6923972; doi:10.1186/s13041-019-0533-5)
Supplement: Supplementary file 2 — Additional file 2: Table S3. Raw data of [Ca2+]i (Fura-FF f340/f380 fluorescence) measurements. [file 13041_2019_533_MOESM2_ESM.xlsx]

## Sheet: Additional 2
Additional File 2
Excitotoxic glutamate causes neuronal insulin resistance by inhibiting insulin receptor/Akt/mTOR pathway
Igor Pomytkin*, Irina Krasil’nikova, Zanda Bakaeva, Alexander Surin, Vsevolod Pinelis
	*Corresponding author. E-mail: ipomytkin@mail.ru
	This file includes:
	Table S3
	Table S4
Table S3. Raw data of [Ca2+]i (Fura-FF f340/f380 fluorescence) measurements.
Time (min)	ROI 1	ROI 2	ROI 3	ROI 4	ROI 5	ROI 6	ROI 7	ROI 8	ROI 9	ROI 10	ROI 11	ROI 12	ROI 13	ROI 14	ROI 15	ROI 16	ROI 17	ROI 18	ROI 19	ROI 20	ROI 21	ROI 22	ROI 23	ROI 24	ROI 25	ROI 26	ROI 27	ROI 28	ROI 29	ROI 30	ROI 31	ROI 32	ROI 33	ROI 34	ROI 35	ROI 36	ROI 37	ROI 38	ROI 39	ROI 40	ROI 41	ROI 42	ROI 43	ROI 44	ROI 45	ROI 46	ROI 47	ROI 48	ROI 49
0	0.98987	0.98066	0.97947	0.99216	0.9922	0.9852	1.00352	1.00222	1.0099	1.00066	0.99803	0.98438	0.99731	1.0145	1.00462	1.00128	0.97663	0.99336	0.97259	0.99484	0.96591	0.97055	0.97584	1.00938	0.98901	0.99465	0.98206	1.00488	0.99567	0.96695	0.98451	0.98046	0.95939	1.00317	0.99749	0.99643	0.98622	0.99337	0.9898	1.01259	0.9911	0.99416	0.97548	0.99316	0.9843	0.99196	0.97839	0.98637	0.99207
0.5	1.00677	1.01309	1.00883	1.0064	1.00425	1.0445	1.00266	1.0121	1.0095	1.00357	1.02425	0.99861	1.00302	1.01149	1.00714	0.99862	1.00504	1.00646	1.00841	1.00241	0.99587	1.0207	1.01718	1.0019	0.99779	1.00758	1.00296	1.00963	1.00936	0.99523	0.99227	1.0105	1.00343	1.00389	1.01018	1.00099	1.03024	1.00849	0.99813	1.0001	1.01244	1.00547	1.01568	1.0188	0.99769	1.00708	0.99582	1.00675	1.00515
1	1.02395	0.9915	0.99222	1.0064	1.00871	0.98796	0.99588	0.9805	1.00381	0.98603	0.97535	0.99673	0.98952	0.99228	1.0021	1.00379	0.99048	0.99727	0.99054	0.99109	1.00555	0.98509	0.9789	0.99476	1.00704	0.99293	1.00578	0.98601	0.99872	0.99748	1.00389	0.98977	0.98974	1.00002	0.99725	1.00105	0.96651	0.99223	0.99925	1.00504	0.99393	0.98675	1.01783	0.98639	0.99236	1.00746	0.98934	0.99615	0.99712
1.5	0.9701	0.9954	0.99895	0.98723	0.98712	0.96939	1.00144	1.00756	0.98662	1.01049	1.00069	1.00467	1.00754	0.99625	0.99075	0.9976	1.00445	0.99631	1.00106	1.00654	0.99855	0.99428	1.00395	1.00338	0.99521	0.99944	0.99121	1.00458	0.99183	1.00739	1.00397	0.99961	1.0069	0.99605	0.99273	0.99795	1.0042	0.99918	1.00264	0.99487	0.99345	1.00799	0.96701	0.99487	1.01002	0.98534	1.01493	0.99699	0.99769
2	1.01377	0.95705	1.00422	1.00802	1.00145	0.99434	1.01744	0.97295	0.98597	1.00073	0.97584	0.99409	0.99113	1.00752	0.9896	1.00191	1.00336	0.99038	0.97326	1.00815	0.99204	0.97508	0.9829	0.99806	0.97703	1.00292	0.98972	0.98395	0.98742	0.9893	1.01342	0.98333	0.99039	1.02403	0.98788	0.99917	0.98019	1.00616	0.99428	1.02956	1.00706	0.98976	0.95512	1.00202	0.9954	1.00936	1.04599	0.98953	0.98388
2.5	0.99823	0.96677	0.99329	1.00351	0.97586	0.9834	1.00543	0.9666	0.99586	0.98097	0.97907	0.98714	1.00001	1.01221	0.99096	0.99534	0.98364	0.9733	0.96403	1.00832	0.97456	0.9502	0.97989	0.98407	0.97848	1.00389	0.96578	0.98254	0.99159	0.99933	0.99832	1.00024	1.00394	1.01241	1.00096	0.9804	0.98309	0.99727	1.00469	1.03174	0.98697	0.96831	0.93476	1.01335	0.98243	0.99684	1.033	0.97592	0.99034
3	1.0063	0.96218	0.99045	1.0005	0.9908	0.95752	0.99471	0.9672	0.98145	1.00759	0.97351	1.00513	0.98558	1.00441	1.00599	1.01149	0.98892	0.98041	0.98878	1.00434	1.00417	0.95677	0.97362	1.00729	0.99843	1.01357	0.98831	0.98032	0.99885	0.99015	1.01425	0.9924	1.012	1.01108	0.99731	0.99743	0.97879	0.98788	1.01135	1.00797	0.97898	0.9884	0.95805	1.00633	0.99724	0.99407	1.03267	0.98459	0.97305
3.5	0.99671	0.96113	1.00169	0.98832	0.98612	1.00268	0.99564	0.96057	0.99549	0.98709	0.98499	0.99014	0.99747	1.01143	0.9827	1.01701	0.98467	0.98944	0.98887	1.0079	1.00621	0.95225	0.96853	0.99849	0.97345	1.00546	0.98223	0.9782	0.99488	0.98911	1.01714	0.96604	0.99144	0.99799	0.98806	0.99723	0.98112	0.99968	0.97616	1.03458	0.98869	0.99383	0.95554	0.98512	1.00782	1.00219	1.00138	0.99668	0.96805
4	0.98513	0.94673	0.99981	0.99877	0.99008	0.96845	1.00603	0.96917	0.98917	1.00081	0.95801	0.98933	0.98694	1.02525	1.00158	1.01857	0.9908	0.97302	0.98436	0.99987	1.00655	0.94622	0.98848	1.00662	0.98347	1.04255	1.00068	0.97552	1.00122	1.01913	1.03234	0.97886	0.99369	1.00965	0.99678	1.00904	0.97665	0.99577	1.01872	1.01874	0.99293	0.98686	0.94917	1.00639	0.98843	0.99158	1.03161	0.98537	0.98647
4.5	1.00453	0.94263	0.97008	0.99074	0.98866	0.96166	1.00087	0.96395	0.98574	0.99507	0.97879	0.98821	0.99703	1.01922	0.99994	1.02599	0.98956	0.97889	0.98496	1.00264	0.98708	0.95461	0.98237	0.98601	0.98739	1.01721	0.96962	0.97531	0.99708	1.00617	1.00545	0.9626	1.01395	0.99209	1.00123	1.0202	0.97525	0.983	1.0095	1.02433	0.9937	0.96684	0.95259	0.99448	0.98391	0.99362	1.02421	0.97704	0.98812
5	0.98144	0.93939	0.97532	0.98143	0.98526	0.94893	0.98484	0.94799	0.97151	0.99349	0.95166	0.98772	0.99408	1.00322	0.99241	0.99382	0.98535	0.96519	0.95827	0.99452	0.97502	0.94368	0.95963	1.0065	0.97565	1.0166	0.97292	0.96039	0.98001	0.98899	0.97301	0.97787	0.99414	0.99088	0.97661	1.00942	0.95955	0.98429	0.99902	1.0004	0.98873	0.96354	0.92981	0.99813	0.98997	1.00495	1.01601	0.96646	0.99001
5.5	1.8607	4.27017	1.23634	1.24509	1.38263	1.83869	1.47963	1.49294	2.86115	2.00734	2.69215	1.38088	1.47071	1.28929	1.24149	1.32659	1.15471	1.27187	2.28293	1.24703	1.28381	3.25492	2.38836	1.25245	1.22439	1.34759	1.19799	2.17853	1.4172	1.29742	1.18601	3.32274	1.22076	1.32783	1.21179	1.29414	3.02331	1.20385	1.53528	1.55914	1.30684	1.76495	2.32273	1.35358	1.28985	1.18201	1.13329	1.25546	2.27083
6	2.16653	4.24665	1.17925	1.1244	1.18533	2.00776	1.35974	1.49098	3.08376	2.36502	3.96757	1.19884	1.26308	1.30328	1.12357	1.17728	1.05213	1.31823	2.29242	1.31845	1.25625	3.2355	3.41729	1.28469	1.15629	1.09565	1.11976	2.65522	1.29158	1.29369	1.11581	3.56152	1.0347	1.01405	1.09101	1.14251	3.18946	1.04137	1.431	1.37366	1.22841	1.67623	2.45087	1.19248	1.1364	1.11745	1.10376	1.23129	2.17971
6.5	2.65786	4.16725	1.16955	1.13538	1.20573	2.39353	1.37957	1.51635	3.14117	3.2799	4.02419	1.34674	1.41903	1.15935	1.07472	1.15847	1.2354	1.30114	2.29697	1.24463	1.24921	3.18321	3.39486	1.28774	1.42428	1.15091	1.03414	2.68166	1.2904	1.13971	1.1106	3.4605	1.00772	1.61318	1.08579	1.15851	3.21267	1.07471	1.3548	1.39292	1.24673	1.68473	2.51052	1.1765	1.11232	1.11487	1.03024	1.21446	2.19762
7	3.11131	4.33762	1.14648	1.15753	1.21575	2.63213	1.37216	1.5195	3.18276	3.29514	4.1447	1.18236	1.22192	1.28587	1.19104	1.21248	1.07746	1.31461	2.28413	1.15533	1.20041	3.13024	3.41419	1.27188	1.1502	1.15675	1.09448	2.86308	1.30105	1.36707	1.15367	3.59614	1.16386	0.98971	1.07073	1.19736	3.27102	1.08144	1.40135	1.4336	1.23834	1.72324	2.66954	1.16682	1.11972	1.04358	1.06114	1.23425	2.23046
7.5	2.33683	4.05466	1.12579	1.1338	1.22733	2.62761	1.35626	1.52871	3.12908	2.83465	4.15543	1.19254	1.22201	1.11372	1.15356	1.13129	0.99816	1.32219	2.23172	1.13564	1.15125	3.09522	3.38922	1.24567	1.14251	1.05521	1.14328	2.7037	1.28503	1.17378	1.10177	3.4979	1.17026	0.99049	1.05766	1.1801	3.06784	1.03471	1.38202	1.39586	1.26815	1.71186	2.58079	1.17813	1.15425	1.07002	1.02394	1.1941	2.14189
8	2.36416	4.40609	1.18826	1.15391	1.25196	2.6619	1.39271	1.54935	3.28013	2.94974	4.36818	1.23133	1.23855	1.31221	1.0999	1.16584	1.19704	1.31307	2.26487	1.20634	1.19592	3.17241	3.58122	1.28839	1.22974	1.1444	1.07067	2.86627	1.30161	1.21418	1.11992	3.64568	1.05273	1.02273	1.10705	1.18378	3.26344	1.09272	1.39948	1.39355	1.23157	1.73438	2.6435	1.16996	1.16778	1.11286	1.12358	1.23663	2.21896
8.5	2.21963	4.39066	1.18605	1.17863	1.2045	2.71852	1.41718	1.56893	3.27904	3.41375	4.34768	1.23236	1.28026	1.16176	1.21176	1.25737	1.05314	1.38667	2.31411	1.27773	1.21126	3.23199	3.57945	1.29036	1.18573	1.21237	1.14432	2.90869	1.30135	1.20464	1.12927	3.76673	1.04492	1.03169	1.10809	1.19376	3.27509	1.08197	1.4167	1.39207	1.2646	1.70993	2.64287	1.20497	1.18185	1.12465	1.07615	1.21553	2.18287
9	2.7317	4.37109	1.16327	1.14125	1.1794	2.69674	1.40052	1.56729	3.35563	3.42912	4.30491	1.2249	1.27827	1.15315	1.10592	1.16285	1.06319	1.34938	2.2722	1.22507	1.24503	3.19135	3.59323	1.24637	1.22239	1.12759	1.06435	2.9915	1.43527	1.317	1.15139	3.72447	1.24004	1.04515	1.09387	1.18326	3.188	1.06238	1.39729	1.45848	1.25616	1.70125	2.65672	1.20303	1.15365	1.07729	1.06065	1.20712	2.15539
9	3.66988	4.48374	1.19307	1.15704	1.20406	2.75772	1.4033	1.57109	3.31683	3.44458	4.38014	1.24094	1.25949	1.17828	1.23397	1.20626	1.11731	1.32206	2.32467	1.2055	1.23011	3.22732	3.67929	1.29898	1.23178	1.16943	1.13678	3.02866	1.38698	1.22089	1.13735	3.85338	1.07543	1.03468	1.11034	1.20708	3.32306	1.1109	1.40532	1.43032	1.28474	1.71996	2.75061	1.20221	1.19181	1.1184	1.11369	1.23682	2.15522
10	3.80203	4.5275	1.16745	1.15179	1.2619	2.82319	1.43454	1.59806	3.26607	3.42803	4.49486	1.21037	1.23538	1.14704	1.11061	1.1801	1.03919	1.33274	2.3022	1.1747	1.21951	3.22838	3.71968	1.26872	1.2483	1.14526	1.14016	2.99359	1.3116	1.21626	1.13605	3.86299	0.99934	1.04558	1.09939	1.17279	3.22892	1.07239	1.38789	1.436	1.26515	1.71693	2.73197	1.198	1.199	1.0797	1.10965	1.23173	2.21568
10.5	4.00089	4.45545	1.18147	1.16024	1.29458	2.83559	1.41316	1.60771	3.39838	3.44531	4.48046	1.22827	1.26732	1.19263	1.18692	1.18257	1.10833	1.36904	2.33397	1.23666	1.22089	3.28246	3.87251	1.27024	1.30014	1.16946	1.10523	3.07769	1.33139	1.29312	1.15714	3.98347	1.04312	1.0341	1.09657	1.17426	3.28969	1.10486	1.39562	1.41892	1.23425	1.73022	2.69031	1.19571	1.18966	1.11117	1.14981	1.24824	2.19194
11	3.88185	4.5436	1.1534	1.15023	1.18917	2.81966	1.42742	1.60051	3.2764	3.45088	4.4276	1.2129	1.23402	1.14981	1.12798	1.17174	1.13223	1.38832	2.27879	1.30036	1.2344	3.23893	3.96489	1.30581	1.32134	1.14322	1.20719	3.06316	1.32527	1.25411	1.11634	3.83175	1.10911	1.02711	1.09865	1.15009	3.22045	1.07955	1.38522	1.41042	1.26035	1.72364	2.63889	1.2117	1.18017	1.08495	1.09165	1.24994	2.15657
11.5	3.9292	4.42146	1.17875	1.1518	1.19519	2.76283	1.44221	1.63215	3.27119	3.44434	4.45736	1.22215	1.25639	1.19774	1.12708	1.17515	1.05891	1.37355	2.28636	1.279	1.23345	3.25733	3.94352	1.24686	1.30912	1.13705	1.07443	3.08049	1.29865	1.19081	1.13827	3.94747	1.04018	1.03547	1.09144	1.17115	3.18415	1.09024	1.37757	1.41691	1.27594	1.71412	2.67262	1.19062	1.19045	1.05321	1.08672	1.25279	2.13184
12	4.10247	4.46261	1.16655	1.13406	1.20366	2.75316	1.43226	1.60251	3.28018	3.42191	4.55423	1.20106	1.26267	1.14823	1.17996	1.17686	1.0695	1.35929	2.29155	1.20635	1.24118	3.24696	4.02066	1.25744	1.3342	1.121	1.12215	3.11679	1.32458	1.19958	1.12917	4.14537	1.0865	1.04472	1.09794	1.18543	3.34771	1.09515	1.3799	1.4308	1.26704	1.70977	2.71769	1.18917	1.18507	1.07254	1.11751	1.25069	2.15535
12.5	4.20462	4.54494	1.17813	1.13883	1.23253	2.82056	1.43596	1.5932	3.26413	3.55568	4.47988	1.27183	1.25638	1.25469	1.12489	1.17579	1.11846	1.37057	2.30996	1.22224	1.25427	3.32823	4.0118	1.30523	1.34904	1.17466	1.17133	3.30168	1.44757	1.25098	1.14904	4.17691	1.1586	1.04551	1.09263	1.19582	3.33916	1.0879	1.38383	1.46567	1.26356	1.72591	2.71338	1.19877	1.16462	1.09108	1.10657	1.26354	2.15911
13	3.93824	4.42565	1.14258	1.14255	1.25946	2.71266	1.43652	1.60814	3.17078	3.41873	4.48287	1.2206	1.22412	1.14646	1.17505	1.17974	1.11145	1.35235	2.29964	1.18838	1.19192	3.25981	4.02519	1.27303	1.3326	1.14811	1.1108	3.25102	1.36024	1.2383	1.14048	4.01426	1.01635	1.05279	1.09595	1.16411	3.2531	1.07728	1.35953	1.43854	1.25446	1.72626	2.7106	1.19271	1.17487	1.07142	1.1102	1.24956	2.14451
13.5	3.99224	4.50488	1.1478	1.13764	1.24031	2.72056	1.43071	1.59426	3.17598	3.38285	4.43297	1.21064	1.21127	1.15476	1.13442	1.1725	1.06278	1.3387	2.26356	1.18603	1.18028	3.25225	3.99051	1.24199	1.30684	1.11694	1.14963	3.19377	1.33767	1.17932	1.15333	3.95753	1.05024	1.01828	1.10589	1.11313	3.19651	1.05002	1.35559	1.42871	1.26051	1.7436	2.68165	1.18181	1.18704	1.06463	1.06099	1.23737	2.12527
14	4.00363	4.42331	1.16454	1.15554	1.2534	2.73621	1.42839	1.59163	3.16549	3.45166	4.44984	1.20213	1.23368	1.14767	1.15524	1.17626	1.0594	1.35167	2.24581	1.1974	1.22309	3.26315	4.00742	1.27219	1.30596	1.11741	1.12905	3.29971	1.36051	1.19817	1.14956	4.04381	1.11882	1.0473	1.08577	1.16219	3.24277	1.0533	1.35955	1.4588	1.2682	1.72724	2.72701	1.19436	1.16953	1.04778	1.11186	1.2853	2.1497
14.5	4.22576	4.66505	1.17372	1.16552	1.23467	2.76744	1.44656	1.61192	3.27875	3.43711	4.49865	1.225	1.27115	1.158	1.14707	1.17534	1.05921	1.37331	2.26179	1.20487	1.20842	3.34217	4.12012	1.3036	1.36836	1.13476	1.15872	3.14132	1.44955	1.21147	1.16101	4.16373	1.05832	1.05491	1.12854	1.17467	3.26428	1.09838	1.36436	1.48678	1.26494	1.71327	2.74736	1.22978	1.19084	1.05652	1.11008	1.2845	2.16736
15	4.23672	4.46885	1.16617	1.13965	1.2376	2.79693	1.41864	1.59321	3.15164	3.41795	4.44773	1.21574	1.24775	1.21822	1.14333	1.14467	1.05017	1.34828	2.28326	1.18619	1.22224	3.27258	4.07921	1.26421	1.33217	1.13365	1.12685	3.18719	1.37099	1.19188	1.15457	4.05402	1.00843	1.03248	1.098	1.10939	3.30167	1.0711	1.34726	1.50556	1.26032	1.71832	2.74722	1.19271	1.16761	1.07892	1.12457	1.27781	2.13362
15.5	3.94534	4.3085	1.16954	1.14791	1.22706	2.75881	1.43724	1.59444	3.06829	3.39841	4.49956	1.22405	1.25863	1.16231	1.1563	1.15558	1.06374	1.37239	2.26547	1.21803	1.2099	3.29011	4.06048	1.28189	1.34718	1.10793	1.14681	3.36185	1.34664	1.20627	1.16378	4.18421	1.10811	1.05095	1.08856	1.18286	3.16616	1.0705	1.33772	1.4906	1.24541	1.7167	2.71771	1.19669	1.17127	1.09196	1.16618	1.2756	2.10077
16	4.215	4.60871	1.17335	1.13951	1.24266	2.76065	1.45128	1.59159	3.13389	3.47688	4.51267	1.23468	1.26735	1.16302	1.16563	1.15222	1.10919	1.38827	2.28127	1.22827	1.21289	3.3068	4.12002	1.27931	1.35749	1.1532	1.16557	3.29602	1.37048	1.20577	1.16687	4.15953	1.1262	1.05887	1.11198	1.17321	3.32015	1.09873	1.34519	1.50314	1.25576	1.72495	2.70996	1.20262	1.17616	1.0915	1.14815	1.30177	2.13071
16.5	4.04871	4.6408	1.17585	1.16348	1.2576	2.75858	1.45019	1.60969	3.09425	3.51957	4.52681	1.23349	1.2559	1.167	1.16212	1.17014	1.10126	1.38314	2.27704	1.22875	1.20974	3.28132	4.17717	1.29695	1.37183	1.17564	1.14633	3.32587	1.4272	1.18618	1.15823	4.06879	1.05844	1.051	1.13241	1.1731	3.25869	1.08278	1.35482	1.50059	1.2602	1.7185	2.73638	1.22154	1.19927	1.1161	1.16146	1.33269	2.14082
17	4.12554	4.54519	1.17401	1.15937	1.28008	2.72255	1.46998	1.61418	3.01088	3.35857	4.42924	1.22663	1.23948	1.23862	1.1456	1.16511	1.10397	1.36744	2.29646	1.21039	1.21779	3.29532	4.07039	1.27186	1.33706	1.14501	1.12202	3.34838	1.42227	1.16202	1.16071	4.13895	1.02076	1.03607	1.11142	1.16624	3.18584	1.06859	1.35801	1.50507	1.26859	1.75411	2.71694	1.16739	1.16662	1.08092	1.15215	1.33184	2.11842
17.5	4.18539	4.348	1.16339	1.15506	1.23479	2.69196	1.43387	1.60456	3.03475	3.40048	4.52537	1.19213	1.2489	1.16416	1.137	1.14277	1.08697	1.36031	2.25739	1.19623	1.17514	3.2634	4.12038	1.26973	1.34326	1.12657	1.10968	3.11752	1.36806	1.17909	1.15443	4.06686	1.03454	1.04028	1.09459	1.10986	3.19204	1.0556	1.34252	1.50338	1.23665	1.73755	2.68035	1.189	1.19204	1.04007	1.10607	1.30397	2.10477
18	4.12985	4.56736	1.18327	1.1503	1.29989	2.75079	1.46346	1.6128	3.06957	3.43155	4.5709	1.24002	1.26922	1.16109	1.15878	1.17099	1.13684	1.37078	2.25518	1.23072	1.1929	3.33726	4.18992	1.29968	1.3682	1.1475	1.14775	3.34331	1.40286	1.16843	1.16432	4.20259	1.14367	1.06394	1.12326	1.15242	3.31558	1.08747	1.34512	1.51696	1.28031	1.77659	2.75569	1.23019	1.22129	1.0775	1.11427	1.37677	2.13402
18.5	4.2864	4.50578	1.16728	1.15807	1.28245	2.74289	1.45826	1.60415	3.02004	3.39919	4.49981	1.24139	1.28547	1.1367	1.12699	1.14825	1.12904	1.37	2.26452	1.22797	1.22007	3.31519	4.12433	1.31478	1.34377	1.14175	1.12901	3.31426	1.41557	1.15496	1.18182	4.25066	1.14879	1.05434	1.13605	1.13613	3.17971	1.07622	1.32564	1.51302	1.27211	1.76175	2.7768	1.19284	1.2003	1.0597	1.1274	1.33755	2.09806
19	4.10383	4.43683	1.17531	1.1414	1.21593	2.70664	1.45872	1.61019	2.93203	3.41367	4.53959	1.22345	1.25066	1.17262	1.14701	1.16932	1.13652	1.38659	2.24647	1.1989	1.21186	3.29505	4.0728	1.27568	1.34126	1.13163	1.12669	3.21953	1.4427	1.16947	1.17688	4.2104	1.03734	1.03474	1.08789	1.10465	3.18316	1.05084	1.33529	1.52705	1.27831	1.74038	2.72604	1.20578	1.15542	1.04799	1.15075	1.44574	2.12122
19.5	4.33046	4.51601	1.1693	1.14839	1.27887	2.69469	1.44756	1.62029	2.97882	3.40269	4.5024	1.21943	1.27134	1.19077	1.15798	1.17544	1.1082	1.40171	2.27782	1.22182	1.20255	3.33321	4.12384	1.26779	1.34632	1.12472	1.13222	3.35568	1.47632	1.2097	1.17847	4.22339	1.06022	1.03298	1.12858	1.14361	3.21806	1.07328	1.34241	1.51226	1.28853	1.79084	2.76145	1.19498	1.19659	1.03178	1.17486	1.45709	2.1078
20	4.2457	4.47262	1.18153	1.16269	1.27788	2.75806	1.45369	1.61074	3.0022	3.43282	4.53057	1.24376	1.27508	1.21563	1.14302	1.16379	1.10041	1.38818	2.28229	1.20611	1.20974	3.40078	4.11756	1.2963	1.37812	1.15067	1.15273	3.22618	1.41969	1.20053	1.15521	4.08345	1.05968	1.07023	1.09992	1.14261	3.19266	1.09671	1.32696	1.52703	1.26306	1.77828	2.72404	1.19429	1.20051	1.06991	1.15204	1.45038	2.12998
20.5	4.32116	4.61997	1.17489	1.17102	1.28669	2.7213	1.4547	1.615	2.96563	3.45372	4.58273	1.23757	1.2401	1.20597	1.15822	1.17475	1.0752	1.37596	2.29149	1.24912	1.22026	3.38552	4.21501	1.2891	1.36577	1.14349	1.13739	3.3626	1.45053	1.2013	1.19215	4.21839	1.06532	1.08552	1.12332	1.18712	3.29024	1.09462	1.34312	1.53813	1.27083	1.75549	2.76762	1.21876	1.18654	1.09775	1.17267	1.36509	2.16731
21	4.24096	4.47116	1.16057	1.1487	1.25533	2.73764	1.43986	1.59322	2.88059	3.44018	4.55319	1.23281	1.2294	1.17986	1.14075	1.17195	1.1089	1.34879	2.24344	1.2223	1.21927	3.2912	4.07719	1.2835	1.39631	1.12347	1.14877	3.30966	1.42395	1.18707	1.13701	4.19065	1.04718	1.04218	1.09816	1.13509	3.1376	1.07778	1.30746	1.52215	1.27707	1.75535	2.77426	1.17305	1.20644	1.05011	1.15401	1.3708	2.10819
21.5	4.36436	4.513	1.1888	1.16659	1.28221	2.7801	1.46026	1.59927	2.96632	3.47003	4.62937	1.2676	1.28086	1.20789	1.18014	1.20471	1.13308	1.42396	2.27442	1.23882	1.20397	3.37257	4.17465	1.2917	1.39063	1.15007	1.16851	3.17083	1.4226	1.23003	1.21035	4.20587	1.10535	1.07958	1.10492	1.16985	3.26632	1.08663	1.34954	1.54064	1.26687	1.76259	2.80264	1.21425	1.21609	1.07188	1.24542	1.355	2.12763
22	4.45321	4.85512	1.20631	1.18026	1.30047	2.77605	1.44088	1.60776	2.98771	3.42971	4.68209	1.25972	1.29544	1.23295	1.17129	1.18466	1.13077	1.40354	2.28217	1.24431	1.24739	3.37717	4.21246	1.3356	1.39329	1.20413	1.17158	3.32833	1.43569	1.25798	1.22565	4.26107	1.14172	1.07971	1.1443	1.18433	3.30566	1.0702	1.36333	1.55765	1.28202	1.77674	2.79667	1.19693	1.1843	1.07994	1.19842	1.37838	2.14795
22.5	4.29591	4.54073	1.17802	1.14803	1.2592	2.74908	1.41633	1.58948	2.88437	3.35091	4.49865	1.2315	1.27164	1.18556	1.13695	1.17296	1.0969	1.37504	2.24557	1.23135	1.20953	3.34436	4.05559	1.30381	1.36986	1.16171	1.1368	3.26071	1.41863	1.20109	1.23558	4.19855	1.09323	1.05877	1.11668	1.15719	3.14856	1.08149	1.33233	1.52955	1.27999	1.77505	2.7122	1.19541	1.17813	1.08378	1.17899	1.35959	2.0836
23	4.0652	4.62008	1.17018	1.13485	1.28364	2.65733	1.44023	1.58211	2.86318	3.41673	4.48089	1.21525	1.23851	1.18453	1.13162	1.14363	1.06177	1.37609	2.25303	1.21685	1.18655	3.27692	3.98379	1.2733	1.36043	1.13599	1.14177	3.21204	1.4225	1.21953	1.19504	4.07616	1.13425	1.04199	1.10409	1.13318	3.13805	1.07702	1.3074	1.52424	1.28287	1.78237	2.76524	1.18248	1.18791	1.06989	1.13808	1.37038	2.07666
23.5	4.47329	4.5623	1.19545	1.17673	1.2806	2.74446	1.46311	1.59836	2.92229	3.43822	4.56905	1.23956	1.27863	1.21673	1.17354	1.16937	1.09465	1.40186	2.29711	1.22748	1.20391	3.4262	4.17003	1.28584	1.37192	1.15457	1.1561	3.28935	1.44477	1.20989	1.20393	4.3131	1.1416	1.072	1.13327	1.14727	3.26368	1.08046	1.3294	1.53174	1.29211	1.79195	2.75673	1.20791	1.19689	1.05397	1.14197	1.37605	2.07085
24	4.3002	4.70946	1.20411	1.16701	1.28664	2.79205	1.45505	1.60041	2.95589	3.39935	4.61114	1.25669	1.28448	1.22321	1.15479	1.19011	1.07303	1.42925	2.2634	1.25189	1.21826	3.40491	4.22887	1.30788	1.36581	1.16287	1.15018	3.16997	1.45481	1.23093	1.23626	4.31044	1.12592	1.10119	1.15269	1.17845	3.38698	1.10602	1.34923	1.51644	1.28586	1.78587	2.81225	1.21711	1.21691	1.03716	1.21396	1.376	2.10359
24.5	4.32263	4.55001	1.2172	1.19424	1.30948	2.80208	1.47233	1.58868	2.84105	3.38714	4.60665	1.25785	1.24435	1.23464	1.14267	1.16814	1.07824	1.40576	2.28631	1.22641	1.2064	3.41428	4.31463	1.27881	1.3697	1.17968	1.14183	3.11589	1.48344	1.255	1.19349	4.36827	1.14261	1.07778	1.11861	1.10705	3.21045	1.07939	1.34633	1.53879	1.26665	1.7862	2.79363	1.20142	1.21187	1.06763	1.23754	1.38251	2.15678
25	4.35524	4.5635	1.20828	1.17023	1.27748	2.76185	1.46575	1.60282	2.88361	3.42244	4.62458	1.25055	1.25529	1.18118	1.16155	1.16507	1.1325	1.3919	2.25725	1.20402	1.21972	3.42353	4.23894	1.28385	1.37399	1.16072	1.13458	3.25788	1.47863	1.21634	1.19618	4.20376	1.08865	1.0715	1.11893	1.16892	3.1509	1.08902	1.33165	1.55073	1.2877	1.77832	2.82191	1.20607	1.20098	1.06553	1.18175	1.38338	2.09562
25.5	4.52064	4.68138	1.19384	1.19219	1.29886	2.78299	1.46967	1.60733	2.80868	3.42347	4.63291	1.2467	1.28575	1.24251	1.17168	1.18996	1.14458	1.43376	2.30372	1.24585	1.19172	3.37306	4.33682	1.30342	1.38876	1.14836	1.14486	3.32457	1.48639	1.21671	1.21704	4.40485	1.10116	1.0719	1.12413	1.17065	3.29058	1.12569	1.34507	1.5448	1.30281	1.76742	2.82182	1.22951	1.21494	1.05974	1.15781	1.3747	2.08476
26	4.59082	4.73096	1.19002	1.1919	1.3359	2.70381	1.4749	1.59745	2.8547	3.45857	4.59732	1.25184	1.29902	1.21445	1.18454	1.16888	1.11218	1.43657	2.29694	1.23629	1.20759	3.38283	4.30573	1.30814	1.37008	1.16481	1.17012	3.3145	1.48226	1.23225	1.24211	4.20188	1.12883	1.0722	1.13673	1.17668	3.12364	1.10282	1.34077	1.54587	1.30416	1.80626	2.80276	1.23098	1.21125	1.08184	1.22834	1.37105	2.10026
26.5	4.6395	4.66718	1.19407	1.17926	1.28906	2.70182	1.46213	1.60139	2.76697	3.34462	4.60407	1.24208	1.30738	1.19353	1.17815	1.16425	1.10125	1.42641	2.23447	1.21752	1.19138	3.38513	4.29951	1.30763	1.38953	1.16254	1.15404	3.27572	1.41813	1.22955	1.2264	4.11498	1.11726	1.07529	1.13539	1.15918	3.17185	1.1016	1.32638	1.55083	1.30493	1.7952	2.76959	1.23422	1.22262	1.08458	1.24012	1.37172	2.08872
27	4.55928	4.59547	1.19263	1.19431	1.33369	2.83568	1.44862	1.58106	2.78654	3.5466	4.61477	1.26665	1.29913	1.20744	1.15468	1.18605	1.13476	1.41185	2.28973	1.27511	1.22297	3.38247	4.27572	1.32538	1.38706	1.15634	1.1755	3.25734	1.45743	1.24043	1.24406	4.31912	1.13191	1.07259	1.15608	1.15185	3.38044	1.10297	1.34515	1.55436	1.28948	1.78703	2.7893	1.21078	1.21254	1.10164	1.22359	1.37035	2.08282
27.5	4.48007	4.57207	1.1989	1.19904	1.26762	2.71499	1.45143	1.55589	2.81318	3.39604	4.69233	1.26572	1.26703	1.2003	1.15856	1.17552	1.0813	1.47903	2.29491	1.2391	1.22603	3.40044	4.22676	1.31368	1.35068	1.16685	1.12283	3.20422	1.45461	1.23125	1.23021	4.26672	1.13693	1.06957	1.11895	1.13252	3.2282	1.08879	1.34045	1.55486	1.2664	1.77639	2.85546	1.20468	1.2016	1.0945	1.22533	1.34772	2.09781
28	4.77325	5.04868	1.22543	1.21002	1.31574	2.8734	1.4747	1.57945	2.91758	3.54035	4.76886	1.28157	1.27027	1.23583	1.21114	1.18934	1.12228	1.44891	2.30108	1.27248	1.25368	3.60141	4.45805	1.34731	1.41241	1.1831	1.15701	3.31641	1.49068	1.24509	1.27183	4.53204	1.16241	1.09936	1.16535	1.20102	3.40685	1.12237	1.37935	1.56124	1.31929	1.81317	2.92939	1.22681	1.22901	1.13006	1.32498	1.41027	2.10927
28.5	4.81393	4.75957	1.21942	1.21522	1.30383	2.82898	1.43251	1.552	2.83104	3.61397	4.76249	1.28324	1.30763	1.20257	1.18446	1.21772	1.09634	1.46839	2.31072	1.24914	1.24248	3.4575	4.27865	1.32468	1.37876	1.17809	1.16735	3.31631	1.45883	1.27988	1.25506	4.32625	1.194	1.06744	1.15403	1.16155	3.39604	1.0977	1.38044	1.60772	1.30461	1.80353	2.94187	1.25032	1.227	1.14915	1.2471	1.35647	2.1568
29	4.59555	4.88869	1.2003	1.17825	1.28887	2.81864	1.42873	1.54707	2.78525	3.59665	4.69994	1.27616	1.29661	1.1836	1.13891	1.17466	1.09742	1.46008	2.30929	1.24331	1.20237	3.40206	4.24441	1.31127	1.35638	1.16064	1.14894	3.3268	1.46867	1.24544	1.24675	4.35209	1.12037	1.07484	1.12819	1.13046	3.40718	1.10075	1.3223	1.55736	1.30053	1.809	2.91292	1.21658	1.19596	1.075	1.25166	1.34508	2.10218
29.5	4.69254	4.91306	1.20045	1.21688	1.31184	2.87303	1.47139	1.53841	2.89461	3.67714	4.78303	1.30066	1.31962	1.22535	1.16752	1.20267	1.13465	1.44473	2.30469	1.24256	1.25161	3.47805	4.38635	1.30512	1.38394	1.18653	1.16809	3.2665	1.46653	1.2346	1.25614	4.38777	1.11369	1.0992	1.13781	1.19637	3.28872	1.1096	1.37127	1.58209	1.31274	1.80008	3.00135	1.23085	1.20722	1.08096	1.26215	1.3548	2.14003
30	4.78831	4.97192	1.22671	1.19598	1.31505	2.8636	1.45733	1.5295	2.75417	3.68186	4.80497	1.25615	1.32066	1.18836	1.16576	1.17512	1.07455	1.43782	2.30797	1.26048	1.20845	3.34467	4.27231	1.30041	1.37293	1.16582	1.1391	3.31654	1.43976	1.23027	1.22227	4.41679	1.1224	1.07844	1.12456	1.18035	3.29724	1.1086	1.34984	1.56698	1.29708	1.78642	3.04662	1.23253	1.21602	1.09396	1.20426	1.33431	2.15052
30.5	4.85182	5.10218	1.22668	1.21506	1.32011	2.89988	1.43016	1.50302	2.84565	3.65476	4.80703	1.27149	1.27811	1.19159	1.16395	1.17561	1.12122	1.44942	2.29774	1.24594	1.22773	3.39291	4.32616	1.28413	1.39572	1.16489	1.13056	3.32473	1.46537	1.24242	1.26121	4.54449	1.14173	1.08319	1.13807	1.18053	3.2968	1.11718	1.36541	1.58685	1.31428	1.78268	3.04242	1.22292	1.19526	1.08587	1.25081	1.31885	2.1797
31	4.76619	4.88889	1.17678	1.20304	1.32975	2.91919	1.42157	1.50813	2.85813	3.75741	4.8284	1.29243	1.28996	1.19422	1.16998	1.17152	1.11134	1.43763	2.33304	1.23099	1.24394	3.46081	4.37679	1.31047	1.39247	1.20033	1.12353	3.30508	1.4689	1.27715	1.23528	4.38495	1.10779	1.08474	1.11573	1.1701	3.30987	1.08958	1.34738	1.5885	1.306	1.795	3.04005	1.23515	1.20223	1.09261	1.22473	1.32484	2.16259
31.5	4.8212	4.8086	1.19478	1.22102	1.35243	2.96539	1.43018	1.50082	2.81435	3.70791	4.84304	1.27287	1.32442	1.20419	1.14833	1.21279	1.0947	1.46786	2.35062	1.25034	1.2615	3.39377	4.37524	1.30788	1.38726	1.19176	1.14201	3.29595	1.43772	1.25801	1.27666	4.46526	1.15143	1.07562	1.13144	1.15169	3.32415	1.11173	1.36013	1.57865	1.29603	1.83163	3.08596	1.24907	1.21911	1.1314	1.24572	1.29592	2.16372
32	4.71739	4.80776	1.23024	1.2079	1.35248	2.95253	1.41231	1.48068	2.80778	3.70719	4.70908	1.26427	1.32717	1.17942	1.17052	1.1748	1.12194	1.44857	2.35078	1.23518	1.22218	3.44485	4.34264	1.30975	1.39855	1.17859	1.15628	3.35032	1.44765	1.26085	1.27959	4.41876	1.19245	1.0955	1.11957	1.17285	3.38459	1.1101	1.3728	1.61847	1.29633	1.8223	3.07198	1.25652	1.19018	1.12098	1.29521	1.30702	2.18765
32.5	4.75815	5.1307	1.21935	1.24742	1.33339	2.92942	1.43865	1.49439	2.86656	3.67866	4.83144	1.30923	1.3053	1.22391	1.20167	1.22736	1.11235	1.487	2.3593	1.27578	1.26743	3.39699	4.37829	1.33785	1.41534	1.20873	1.14195	3.40149	1.45216	1.28681	1.28221	4.3397	1.15116	1.0919	1.15596	1.20068	3.30775	1.12864	1.3749	1.62639	1.31507	1.84005	3.0789	1.2579	1.2125	1.10879	1.2756	1.3143	2.17536
33	4.94112	5.03234	1.18843	1.22066	1.28898	2.93381	1.42355	1.48248	2.84928	3.69801	4.75982	1.28822	1.29945	1.20209	1.17658	1.1989	1.11737	1.46144	2.33171	1.26776	1.26424	3.38741	4.38869	1.31945	1.39499	1.20181	1.15623	3.31649	1.45301	1.27653	1.2949	4.28256	1.09106	1.09655	1.13327	1.1739	3.28835	1.09456	1.36558	1.57712	1.3129	1.79666	3.02979	1.24633	1.21815	1.15376	1.25686	1.34925	2.18673
33.5	4.84109	5.07673	1.19689	1.20942	1.34311	2.99371	1.42494	1.46399	2.86846	3.71792	4.72603	1.29892	1.3294	1.19725	1.19277	1.21118	1.12158	1.52117	2.36285	1.25515	1.26779	3.40292	4.45156	1.3252	1.4127	1.18035	1.13494	3.36035	1.43864	1.30424	1.2689	4.46645	1.13171	1.09421	1.13866	1.20813	3.32585	1.13931	1.36407	1.61455	1.34047	1.84098	3.08036	1.23327	1.23972	1.14797	1.24015	1.31844	2.22752
34	5.18247	5.39605	1.20579	1.21633	1.31413	3.04338	1.44333	1.48216	2.91714	3.69873	4.82455	1.29838	1.34188	1.25209	1.18723	1.19771	1.08459	1.49311	2.3681	1.27562	1.23256	3.48277	4.34105	1.33484	1.43616	1.20477	1.17348	3.42313	1.45311	1.29267	1.2862	4.4409	1.16086	1.11595	1.15508	1.17551	3.32527	1.14342	1.36162	1.59267	1.35828	1.83019	3.06569	1.24574	1.24979	1.14699	1.26704	1.33152	2.22552
34.5	4.96704	4.91124	1.19667	1.23103	1.31272	3.00114	1.41385	1.46632	2.79948	3.71906	4.84	1.29529	1.3149	1.23094	1.16345	1.20066	1.12929	1.46746	2.33622	1.26933	1.25534	3.36571	4.39927	1.32297	1.39971	1.20355	1.14545	3.33732	1.44061	1.29273	1.29549	4.47885	1.13514	1.1067	1.13528	1.17474	3.39291	1.12007	1.34454	1.58792	1.34001	1.82191	3.05666	1.25447	1.21862	1.12597	1.25437	1.32043	2.17363
35	4.95613	5.22968	1.2335	1.25366	1.35095	2.96649	1.43303	1.48571	2.8373	3.71425	4.75465	1.29168	1.3267	1.23606	1.18086	1.21063	1.08441	1.47709	2.32939	1.28213	1.23625	3.45101	4.49359	1.32919	1.4248	1.22421	1.16183	3.38813	1.449	1.29344	1.27627	4.40519	1.11205	1.09358	1.14659	1.1911	3.33434	1.13555	1.36989	1.604	1.33209	1.84653	3.09164	1.26062	1.22071	1.10187	1.27605	1.31651	2.2041
35.5	4.81215	5.34303	1.23513	1.23907	1.33471	2.98544	1.44848	1.49233	2.78991	3.68408	4.76954	1.26582	1.32246	1.21858	1.1885	1.20762	1.09931	1.47695	2.33077	1.25881	1.22573	3.48922	4.46178	1.33409	1.42778	1.20077	1.17091	3.35993	1.45973	1.26867	1.29025	4.46427	1.11879	1.09237	1.13972	1.20389	3.42954	1.14336	1.37915	1.60939	1.37996	1.84073	3.11088	1.26645	1.26147	1.13078	1.26966	1.33357	2.22341
36	4.83998	5.03977	1.24877	1.24966	1.35143	3.01527	1.43184	1.51966	2.77652	3.7624	4.81465	1.29723	1.33923	1.24202	1.20705	1.20372	1.08127	1.48833	2.37936	1.26362	1.25273	3.49586	4.42281	1.3014	1.44024	1.20375	1.16308	3.35992	1.45954	1.27687	1.26994	4.42704	1.13361	1.1317	1.14745	1.19392	3.35053	1.15964	1.35575	1.59249	1.36487	1.83259	3.13227	1.27638	1.27046	1.16064	1.28914	1.35049	2.20199
36.5	5.25867	5.43178	1.24612	1.29787	1.37387	3.021	1.44739	1.50968	2.89432	3.7603	4.93757	1.34083	1.35747	1.22554	1.19778	1.22042	1.10054	1.47925	2.36137	1.3001	1.28064	3.53957	4.5584	1.3528	1.44503	1.17828	1.13518	3.35849	1.44791	1.27546	1.31807	4.65134	1.14544	1.15203	1.18727	1.20758	3.46297	1.17997	1.38799	1.63581	1.33228	1.83844	3.17273	1.26134	1.24375	1.1577	1.36566	1.28057	2.2096
37	4.64215	5.15008	1.20506	1.24471	1.33696	2.92221	1.42461	1.46489	2.70653	3.58511	4.77738	1.27185	1.31505	1.18934	1.17337	1.18909	1.05519	1.45011	2.3045	1.27584	1.21317	3.49931	4.24519	1.30496	1.39916	1.16137	1.11681	3.26471	1.41912	1.24703	1.28899	4.35678	1.13471	1.11734	1.12702	1.16192	3.15559	1.11745	1.33113	1.61906	1.31878	1.70116	3.04825	1.25299	1.21968	1.12283	1.27765	1.24884	2.14463
37.5	4.96321	4.86815	1.25067	1.23891	1.3225	2.90361	1.42596	1.50154	2.63216	3.65896	4.81525	1.29538	1.32304	1.18836	1.16786	1.18025	1.08476	1.45004	2.29275	1.26282	1.21	3.48294	4.38725	1.29694	1.40509	1.16226	1.10895	3.23406	1.39859	1.22237	1.27336	4.29903	1.10899	1.1324	1.1442	1.16055	3.24327	1.13208	1.3208	1.58711	1.30865	1.68143	3.08557	1.20274	1.22394	1.12457	1.28243	1.23715	2.14839
38	4.80765	5.13828	1.23711	1.22772	1.33744	2.89074	1.42932	1.50361	2.6218	3.61014	4.8164	1.29265	1.30846	1.23052	1.16832	1.19052	1.07284	1.46202	2.3027	1.27386	1.22019	3.49631	4.43053	1.29344	1.3992	1.14188	1.11387	3.28785	1.44366	1.20204	1.26967	4.28986	1.11351	1.10509	1.13722	1.16217	3.20933	1.10267	1.32664	1.59661	1.31032	1.69741	3.01633	1.23894	1.20077	1.11499	1.29101	1.24781	2.12847
38.5	4.71524	4.8493	1.1999	1.21369	1.29726	2.86148	1.40599	1.50704	2.5779	3.54705	4.80824	1.28578	1.28466	1.1747	1.14932	1.17389	1.04199	1.41801	2.28132	1.2215	1.21412	3.44266	4.39562	1.25873	1.38045	1.12566	1.08069	3.19686	1.40137	1.21083	1.2599	4.25816	1.09169	1.10682	1.12351	1.10494	3.23407	1.11322	1.29448	1.57491	1.28975	1.64709	2.97035	1.23734	1.21377	1.05973	1.24689	1.22708	2.13388
39	4.55524	4.95084	1.2186	1.21398	1.32679	2.85409	1.40856	1.51265	2.64911	3.65075	4.82409	1.30776	1.29692	1.20081	1.16902	1.15575	1.07699	1.46965	2.307	1.23171	1.20331	3.50648	4.41108	1.24932	1.38592	1.13312	1.10881	3.28145	1.42738	1.25175	1.27766	4.52772	1.09065	1.09364	1.11051	1.10643	3.17966	1.10421	1.319	1.52148	1.29327	1.66806	2.99472	1.23002	1.22636	1.06953	1.21648	1.24239	2.14871
39.5	4.68305	5.00405	1.22705	1.21596	1.33117	2.91117	1.43399	1.51517	2.64174	3.52187	4.78048	1.29688	1.29711	1.16745	1.15776	1.17469	1.04196	1.44896	2.26648	1.23831	1.2053	3.52283	4.37861	1.28134	1.39836	1.11232	1.09252	3.24448	1.41737	1.20952	1.26625	4.37029	1.08986	1.1149	1.15035	1.10419	3.17886	1.12813	1.28291	1.5718	1.26969	1.63823	2.94193	1.23062	1.2053	1.06715	1.27453	1.22948	2.14571
40	4.72119	4.85924	1.20312	1.2264	1.30277	2.86303	1.39135	1.49942	2.55496	3.54592	4.76215	1.27264	1.26541	1.19515	1.17042	1.15212	1.03903	1.42878	2.27602	1.24028	1.17824	3.50935	4.31178	1.26411	1.40209	1.10235	1.09112	3.21824	1.43364	1.19633	1.272	4.3909	1.07111	1.1032	1.14237	1.11166	3.24408	1.08859	1.2772	1.56716	1.26721	1.60803	2.91801	1.20479	1.20515	1.05791	1.21545	1.25292	2.10291
40.5	4.64137	4.78158	1.20193	1.23018	1.30968	2.85585	1.40161	1.51054	2.59999	3.55059	4.79017	1.27856	1.26056	1.15677	1.17344	1.1623	1.05836	1.45343	2.28587	1.25593	1.21208	3.43903	4.42093	1.26397	1.39586	1.14031	1.07388	3.23455	1.42097	1.22328	1.25247	4.54166	1.08225	1.11069	1.14481	1.13246	3.28553	1.11609	1.30522	1.57444	1.271	1.62944	2.8581	1.21606	1.20227	1.07543	1.30792	1.24479	2.0808
41	4.32992	4.62668	1.18474	1.197	1.29259	2.8417	1.37883	1.50602	2.5694	3.51016	4.77753	1.26761	1.24514	1.18205	1.14464	1.16634	1.03105	1.42729	2.30044	1.20432	1.17975	3.45441	4.29174	1.27577	1.36105	1.09109	1.09872	3.11508	1.40409	1.20835	1.24216	4.35828	1.08363	1.09072	1.12299	1.09524	3.19143	1.09107	1.26122	1.57901	1.27612	1.56838	2.87516	1.19155	1.18626	1.02995	1.1929	1.21234	2.06589
41.5	4.60083	4.59093	1.19536	1.20203	1.27946	2.81645	1.38196	1.48144	2.52246	3.49676	4.72044	1.25294	1.24232	1.16499	1.15989	1.12013	1.00167	1.39356	2.25626	1.19731	1.14375	3.43396	4.26172	1.2396	1.35383	1.09177	1.06973	3.14613	1.37538	1.18484	1.21918	4.42238	1.03228	1.08096	1.0903	1.09133	3.14958	1.09287	1.26501	1.56073	1.27195	1.57001	2.81969	1.19988	1.18394	1.0438	1.19214	1.21375	2.07649
42	4.60225	4.69798	1.19003	1.2009	1.30149	2.78606	1.40725	1.49314	2.50523	3.55976	4.767	1.25058	1.24668	1.14428	1.13539	1.12583	1.02749	1.41799	2.25441	1.22481	1.16532	3.45899	4.21455	1.22082	1.36137	1.1018	1.06113	3.1018	1.4104	1.17751	1.22864	4.36049	1.05125	1.07851	1.10786	1.08535	3.13806	1.09189	1.28276	1.56812	1.26531	1.59983	2.84162	1.19109	1.21174	1.05963	1.20249	1.22537	2.10065
42.5	4.60681	4.52024	1.19877	1.19637	1.26827	2.78401	1.39599	1.51288	2.47643	3.45219	4.69892	1.23504	1.23833	1.13939	1.13669	1.11407	0.98928	1.41031	2.23788	1.19789	1.14547	3.42694	4.21007	1.20563	1.32165	1.06739	1.03582	3.10868	1.38733	1.1602	1.21957	4.34198	1.05177	1.0984	1.12885	1.0925	3.21377	1.08256	1.25679	1.5195	1.25319	1.57204	2.81932	1.19191	1.18257	1.02123	1.19729	1.22707	2.0525
43	4.44255	4.60417	1.20212	1.21059	1.27338	2.74277	1.40073	1.51893	2.47505	3.49658	4.74139	1.25001	1.20754	1.13749	1.1294	1.12256	0.96825	1.41302	2.25588	1.20709	1.1758	3.48191	4.18285	1.23617	1.34373	1.06875	1.05754	3.15474	1.38951	1.15283	1.24626	4.3791	1.04995	1.10023	1.11549	1.07761	3.32024	1.05962	1.26525	1.51223	1.23933	1.57694	2.80535	1.17057	1.1832	1.03827	1.1669	1.23494	2.06857
43.5	4.42291	4.26955	1.16906	1.15512	1.22708	2.8244	1.382	1.4901	2.48774	3.4924	4.7431	1.22196	1.21921	1.13176	1.13593	1.0799	0.97076	1.3613	2.28484	1.19333	1.1449	3.53036	4.2327	1.23176	1.3249	1.01739	1.03297	3.11717	1.37749	1.15851	1.19637	4.35291	1.01211	1.10823	1.09437	1.08282	3.1467	1.09044	1.26244	1.4996	1.25734	1.53147	2.75283	1.17049	1.16285	1.02303	1.18588	1.20961	2.0335
44	4.64159	4.61967	1.18283	1.18813	1.2449	2.85205	1.40007	1.50127	2.49663	3.48228	4.84131	1.22366	1.22732	1.13715	1.13006	1.10553	0.99731	1.41007	2.27673	1.21832	1.15187	3.52065	4.27244	1.22152	1.32303	1.04916	1.03799	3.10013	1.38793	1.18362	1.23032	4.49644	1.0282	1.10088	1.09882	1.08657	3.21057	1.0643	1.27339	1.5082	1.24869	1.56951	2.83074	1.1614	1.179	1.00245	1.14052	1.21899	2.04512
44.5	4.11956	4.26163	1.12233	1.15045	1.20379	2.6711	1.36068	1.48328	2.36056	3.39988	4.71071	1.19734	1.17925	1.09869	1.09786	1.07442	0.95356	1.35785	2.21883	1.17281	1.09445	3.40489	4.06276	1.1132	1.31061	0.99696	1.03048	3.02829	1.35397	1.13192	1.20928	4.28215	1.00563	1.04965	1.08373	1.03825	2.98287	1.0377	1.21533	1.48146	1.20949	1.54328	2.67694	1.14182	1.15595	0.95582	1.13005	1.1824	1.98774
45	4.44045	4.39982	1.16998	1.17975	1.25235	2.78279	1.38067	1.48225	2.44785	3.52339	4.74642	1.20511	1.18632	1.1112	1.11425	1.07436	1.01663	1.36622	2.25825	1.16768	1.12206	3.41068	4.13766	1.17017	1.32878	0.99887	1.01583	3.09299	1.38856	1.13191	1.16375	4.6035	1.0313	1.06178	1.08761	1.05247	3.20478	1.06556	1.26893	1.51455	1.23503	1.55442	2.78646	1.16947	1.16586	1.00435	1.15043	1.21121	2.07508
45.5	4.39161	4.33676	1.15308	1.18683	1.24946	2.79414	1.37282	1.49808	2.44567	3.58629	4.74144	1.21551	1.20218	1.10287	1.12231	1.10107	1.01188	1.36381	2.26998	1.18425	1.12707	3.4788	4.15893	1.19729	1.31815	1.01858	1.0463	3.0808	1.38701	1.1602	1.22034	4.54957	1.03844	1.08028	1.09399	1.07596	3.2092	1.04147	1.24398	1.50114	1.22826	1.53554	2.82562	1.14095	1.17959	1.00749	1.15198	1.20882	2.09432
46	4.4021	4.22528	1.13437	1.1602	1.21693	2.80336	1.33479	1.46983	2.32383	3.5368	4.76	1.20291	1.16498	1.10983	1.11867	1.08674	0.96822	1.36686	2.2579	1.17387	1.09588	3.45613	4.05864	1.1575	1.2992	0.96219	1.00873	3.12333	1.34005	1.12162	1.205	4.45339	0.99427	1.05811	1.08464	1.06615	3.23678	1.05213	1.23176	1.49154	1.22191	1.52669	2.75045	1.13314	1.14392	0.94897	1.16778	1.17362	2.04733
46.5	4.56754	4.32202	1.12978	1.15903	1.22141	2.85169	1.36553	1.47731	2.33571	3.48983	4.7149	1.20924	1.15994	1.1043	1.09153	1.07048	0.97357	1.3722	2.23446	1.17043	1.09607	3.45744	3.85179	1.15923	1.30396	0.94504	1.03474	3.01311	1.33256	1.13824	1.20641	4.49956	1.01749	1.07844	1.08325	1.07358	3.28156	1.03313	1.22278	1.50595	1.21962	1.50441	2.80646	1.13637	1.15583	0.9736	1.1603	1.19876	1.99221
47	4.44044	4.14349	1.15844	1.17152	1.21324	2.81945	1.37152	1.45227	2.45988	3.60685	4.79904	1.20547	1.19318	1.11178	1.08567	1.06799	0.99078	1.36287	2.24758	1.18033	1.07389	3.49111	3.87038	1.19481	1.3091	0.94825	1.01631	3.03264	1.31889	1.13344	1.21026	4.46618	1.0082	1.07639	1.08376	1.08527	3.18761	1.04624	1.23136	1.52101	1.21138	1.54228	2.80476	1.15987	1.13224	1.02825	1.19975	1.16236	2.02991
47.5	4.66477	4.17812	1.17247	1.17163	1.20111	2.94533	1.33835	1.44335	2.48536	3.61869	4.80792	1.19556	1.19008	1.08245	1.08838	1.06528	1.00492	1.35508	2.25838	1.16415	1.0795	3.4415	3.84031	1.14685	1.32239	0.95991	1.02643	3.10622	1.31399	1.13187	1.20976	4.43503	1.02614	1.08337	1.08855	1.06464	3.33309	1.05447	1.2535	1.50964	1.22501	1.52401	2.92341	1.11656	1.14255	1.00227	1.24541	1.17813	2.06319
48	4.65412	4.09351	1.14962	1.15069	1.23541	2.87329	1.33636	1.43944	2.37881	3.55341	4.69516	1.20624	1.16364	1.11614	1.10689	1.05722	1.00425	1.34077	2.26608	1.16234	1.06691	3.39764	3.82143	1.15652	1.28871	0.94676	1.02078	3.12455	1.32566	1.10306	1.21513	4.60163	1.01188	1.07034	1.09806	1.08902	3.33949	1.04736	1.28178	1.50831	1.20947	1.5042	2.86122	1.13057	1.14945	0.99635	1.19493	1.16107	2.04914
48.5	4.48462	3.76875	1.11383	1.14386	1.18273	2.90167	1.32768	1.43442	2.40373	3.69327	4.69026	1.20576	1.14362	1.08887	1.11872	1.0353	0.96987	1.32602	2.24172	1.15902	1.07544	3.40365	3.57551	1.12718	1.28694	0.9427	1.00096	3.12634	1.31053	1.10473	1.21032	4.62594	1.00965	1.05031	1.06742	1.02264	3.2457	1.04004	1.23604	1.50382	1.17572	1.51704	2.90736	1.14952	1.12016	0.97927	1.1597	1.13355	2.00338
49	4.57325	3.42061	1.10373	1.15482	1.16891	2.93349	1.31798	1.43013	2.46739	3.66595	4.9276	1.22336	1.17394	1.1227	1.10709	1.06084	1.01333	1.31347	2.24401	1.16407	1.08108	3.35908	3.38254	1.13172	1.31039	0.96572	1.00024	3.16608	1.29975	1.13107	1.19097	4.5283	0.99611	1.09017	1.08779	1.06543	3.2467	1.05337	1.25848	1.52481	1.21187	1.53666	2.83232	1.13361	1.14664	1.01684	1.19301	1.15339	2.03788
49.5	4.59681	3.30192	1.11297	1.15211	1.19664	2.96869	1.32471	1.42303	2.42993	3.64544	4.74675	1.21462	1.18518	1.1289	1.10255	1.05681	1.00517	1.30093	2.26776	1.16311	1.09166	3.35346	3.18338	1.16343	1.30653	0.93405	1.00883	3.21048	1.29066	1.11821	1.21915	4.6014	0.98164	1.08289	1.10831	1.04497	3.31039	1.04541	1.25599	1.49608	1.19302	1.5306	2.88088	1.15463	1.14296	1.00082	1.19425	1.14444	2.03585
50	4.71797	3.4133	1.12465	1.1686	1.19712	2.94995	1.32616	1.40056	2.44199	3.7396	4.75499	1.22281	1.19436	1.13306	1.11645	1.05494	1.03086	1.34322	2.25999	1.19195	1.08897	3.46956	3.0375	1.13174	1.33234	0.99022	1.00731	3.20904	1.31285	1.15361	1.24277	4.62448	1.02626	1.08924	1.11254	1.09664	3.36679	1.07828	1.26548	1.50972	1.20083	1.54133	2.86035	1.15346	1.14477	1.01632	1.23044	1.15658	2.02288
50.5	4.72026	3.53036	1.11235	1.15423	1.21136	2.95327	1.30026	1.38243	2.46603	3.56974	4.73889	1.21771	1.17119	1.11501	1.10961	1.0831	0.99706	1.30917	2.24194	1.17479	1.09192	3.354	2.75486	1.13303	1.33461	1.00186	1.01056	3.17797	1.2865	1.13989	1.22481	4.63335	0.98128	1.0808	1.09156	1.06371	3.17946	1.07099	1.24051	1.52852	1.21769	1.54882	2.90265	1.14871	1.1457	1.04766	1.1725	1.13035	2.09176
51	4.63878	3.45941	1.12971	1.15472	1.19584	2.98645	1.33209	1.39751	2.39957	3.7075	4.66926	1.24277	1.18944	1.13903	1.11941	1.08399	1.01544	1.34277	2.29723	1.16543	1.13297	3.37023	2.62544	1.13606	1.34154	0.99562	1.02599	3.19253	1.31045	1.19422	1.28042	4.75044	1.04524	1.09228	1.09085	1.10905	3.23999	1.05985	1.27551	1.49469	1.2319	1.5432	2.93957	1.17476	1.1456	1.0349	1.21546	1.13778	2.04691
51.5	4.58549	3.81721	1.14862	1.17796	1.19362	2.9354	1.31952	1.38145	2.43201	3.61883	4.57346	1.22671	1.19454	1.13726	1.11397	1.09463	1.01017	1.31821	2.27012	1.18477	1.15363	3.32933	2.89225	1.18345	1.32852	1.01766	1.01047	3.2014	1.31818	1.18173	1.23091	4.44761	1.0209	1.0714	1.09985	1.0828	3.22503	1.04836	1.2348	1.52008	1.20727	1.55631	2.94343	1.14842	1.17289	1.02089	1.19136	1.1351	2.04796
52	4.37602	3.49224	1.10698	1.13888	1.21365	2.90096	1.29369	1.34906	2.42345	3.62172	4.58559	1.20272	1.14666	1.10858	1.10631	1.0651	1.00261	1.34025	2.21279	1.13417	1.10894	3.34069	2.97502	1.15045	1.31187	0.99079	1.0041	3.08415	1.30199	1.16326	1.22124	4.4138	1.0432	1.06124	1.09066	1.06604	3.20894	1.05777	1.23072	1.46677	1.21771	1.52735	2.89508	1.14734	1.15575	1.0067	1.18244	1.1069	2.04005
52.5	4.52717	3.68439	1.15239	1.15537	1.20781	2.93051	1.33701	1.37729	2.46027	3.72946	4.68724	1.23578	1.18163	1.13829	1.1308	1.09941	1.01036	1.35252	2.27919	1.15707	1.18018	3.34271	3.16499	1.21167	1.34995	1.03734	0.99007	3.19256	1.30301	1.16867	1.25056	4.50603	1.04618	1.10269	1.11549	1.07591	3.36261	1.08041	1.24245	1.52259	1.2189	1.56024	2.94363	1.17751	1.14741	1.0029	1.20709	1.12191	2.06249
53	4.33327	3.7772	1.12165	1.13903	1.19947	2.90236	1.31901	1.3606	2.39621	3.61035	4.5424	1.22542	1.18717	1.11153	1.10031	1.09135	0.99919	1.34867	2.20583	1.19075	1.13928	3.25665	3.21593	1.18858	1.33613	1.02534	0.98843	3.09128	1.30411	1.17845	1.23962	4.33135	1.03031	1.08603	1.07775	1.07884	3.12359	1.04869	1.22786	1.49573	1.22516	1.56359	2.88252	1.16395	1.16411	1.03843	1.18595	1.09747	2.01253
53.5	4.36599	3.79808	1.12641	1.16202	1.20185	2.91761	1.31782	1.36251	2.51917	3.65521	4.65179	1.21448	1.17165	1.12554	1.11271	1.11765	0.99942	1.33617	2.19872	1.21878	1.14808	3.31105	3.25841	1.22195	1.33852	1.03435	1.02821	3.13555	1.31516	1.21523	1.27554	4.4055	1.06395	1.0851	1.07325	1.07201	3.17002	1.06067	1.24043	1.48455	1.20059	1.53555	2.81837	1.17789	1.18477	1.04834	1.20028	1.13355	2.06185
54	4.16373	4.08073	1.13572	1.14916	1.21965	2.91717	1.31974	1.37419	2.38035	3.62694	4.59966	1.22008	1.1912	1.11073	1.11529	1.10102	1.01318	1.32472	2.22985	1.18452	1.15081	3.21852	3.28637	1.21314	1.33567	1.0274	1.01941	3.14431	1.29207	1.19224	1.23085	4.51414	1.02577	1.05911	1.09185	1.09989	3.26376	1.05376	1.23615	1.49564	1.21942	1.54592	2.83532	1.17256	1.16055	1.01697	1.22338	1.13183	2.02775
54.5	4.39048	4.05175	1.14865	1.15191	1.19703	2.9171	1.32476	1.38114	2.40041	3.67145	4.67808	1.21361	1.17928	1.11747	1.1075	1.10002	1.01817	1.32181	2.19388	1.18275	1.15976	3.22976	3.09661	1.19732	1.34972	1.03118	1.00105	3.20886	1.32168	1.19063	1.2277	4.58474	1.01265	1.08394	1.08985	1.10635	3.32911	1.08217	1.23773	1.47757	1.24882	1.5542	2.82813	1.1911	1.1569	1.01746	1.17732	1.12258	2.01587
55	4.38609	4.03993	1.13335	1.17889	1.26883	2.90887	1.33967	1.37575	2.46622	3.71439	4.789	1.25294	1.19835	1.1313	1.12689	1.13228	1.04299	1.33904	2.18851	1.23431	1.17349	3.30371	2.94291	1.22625	1.38233	1.03987	1.03151	3.27027	1.34595	1.20297	1.30569	4.7132	1.07752	1.13451	1.13446	1.1498	3.25591	1.0742	1.25071	1.51442	1.25695	1.5585	2.93017	1.20334	1.19841	1.0482	1.2375	1.13273	2.08265
55.5	4.15126	3.92836	1.13162	1.16244	1.22714	2.81861	1.31942	1.35906	2.3327	3.61379	4.69421	1.22536	1.16772	1.10248	1.11986	1.07997	1.00137	1.32335	2.14913	1.21466	1.16674	3.14806	2.62901	1.17512	1.33311	1.00953	0.99128	3.14515	1.31303	1.17708	1.25143	4.41722	1.03913	1.07971	1.10358	1.08766	3.30121	1.05663	1.26197	1.43595	1.2385	1.55233	2.81417	1.16703	1.16207	0.98582	1.19564	1.11806	2.04443
56	4.30074	3.95198	1.15608	1.14321	1.22552	2.91319	1.31502	1.36618	2.3984	3.67462	4.64968	1.24913	1.19415	1.10686	1.12432	1.11943	1.0008	1.32877	2.16268	1.22508	1.1755	3.19617	2.59255	1.19463	1.35536	1.02995	1.01948	3.15772	1.32343	1.22642	1.26221	4.68257	1.06362	1.09699	1.10804	1.09566	3.33061	1.09913	1.25337	1.49951	1.21405	1.54142	2.88151	1.18892	1.20263	1.02817	1.20567	1.12172	2.06404
56.5	4.29959	4.15208	1.16075	1.18052	1.24437	2.88745	1.35791	1.38965	2.41416	3.64708	4.70585	1.24775	1.1944	1.12137	1.1325	1.11859	1.01316	1.35576	2.14991	1.22093	1.20091	3.2331	2.44796	1.20002	1.36529	1.02593	1.03346	3.24208	1.3576	1.22067	1.24206	4.70014	1.05547	1.0971	1.10716	1.11736	3.38654	1.062	1.2478	1.53501	1.23252	1.57609	2.88088	1.18815	1.19827	1.012	1.20076	1.13023	2.09671
57	4.20219	4.11537	1.12493	1.14171	1.23541	2.89922	1.31349	1.36307	2.3394	3.64215	4.64681	1.22753	1.1751	1.10268	1.12253	1.10534	1.01368	1.3147	2.1122	1.19934	1.16461	3.18414	2.47581	1.21709	1.35424	1.02791	1.02216	3.09146	1.32639	1.18361	1.22393	4.59283	1.05769	1.08653	1.11861	1.10872	3.3093	1.04485	1.25127	1.49666	1.23658	1.52482	2.86027	1.17306	1.21528	1.02274	1.18872	1.12852	2.02142
57.5	4.0971	4.01453	1.15817	1.1514	1.25918	2.81715	1.33358	1.38158	2.2665	3.64477	4.64651	1.25679	1.18139	1.11284	1.12759	1.09576	1.01128	1.3542	2.12201	1.22522	1.15003	3.19531	2.52902	1.2127	1.35272	1.0571	0.99774	3.16232	1.35934	1.22056	1.28334	4.45626	1.05965	1.11446	1.12596	1.09296	3.27343	1.05844	1.25974	1.45021	1.24205	1.54704	2.75483	1.17439	1.17184	1.01336	1.19414	1.13632	2.01731
58	4.12197	4.21732	1.15259	1.14274	1.23899	2.8976	1.32702	1.39356	2.36219	3.5939	4.65372	1.22569	1.18555	1.105	1.11958	1.11739	1.00214	1.34109	2.08464	1.22723	1.12865	3.15849	2.80551	1.21641	1.34435	1.01314	1.01586	3.17134	1.34807	1.20544	1.27066	4.54799	1.02296	1.09092	1.09923	1.07413	3.34101	1.05923	1.22585	1.47373	1.22781	1.5597	2.77432	1.17584	1.17426	1.01959	1.18778	1.15612	2.07436
58.5	4.20169	4.22955	1.15285	1.17876	1.25998	2.89024	1.37043	1.40184	2.27878	3.66145	4.68633	1.2696	1.20906	1.11877	1.13745	1.09998	1.04918	1.36414	2.05419	1.25577	1.17177	3.14418	2.8806	1.22158	1.36465	1.0468	1.03609	3.19303	1.33929	1.23737	1.27057	4.7428	1.08252	1.13821	1.13478	1.13766	3.24715	1.09488	1.25785	1.4961	1.26156	1.55819	2.79661	1.18024	1.19503	1.02323	1.18877	1.15997	2.05545
59	4.10757	4.22096	1.16612	1.12462	1.23524	2.87165	1.32802	1.37214	2.25975	3.64683	4.53478	1.20885	1.19101	1.1337	1.11839	1.0915	0.98809	1.30973	1.89594	1.23893	1.1529	3.02716	2.72809	1.21533	1.34542	1.04718	1.00486	3.03101	1.34238	1.18955	1.27347	4.57073	1.02699	1.09021	1.11931	1.13857	3.22782	1.07923	1.26353	1.46239	1.24148	1.51884	2.70287	1.17366	1.1783	1.03633	1.2145	1.14511	2.06387
59.5	4.04898	4.04548	1.13559	1.11651	1.21387	2.9004	1.34894	1.4023	2.36256	3.58568	4.54458	1.22343	1.1719	1.10299	1.12656	1.0925	1.00119	1.28886	1.81769	1.25474	1.13802	3.08199	2.42402	1.20236	1.3614	1.00334	1.02052	3.12055	1.31078	1.23347	1.27229	4.46832	1.04392	1.08819	1.10616	1.11249	3.38885	1.06725	1.24167	1.48766	1.23904	1.5273	2.73436	1.18693	1.18254	1.02603	1.18057	1.15043	2.00075
60	4.05943	4.11273	1.14501	1.11954	1.22041	2.85793	1.34143	1.3851	2.28968	3.53715	4.63917	1.22137	1.17249	1.11426	1.11823	1.08573	0.97812	1.27296	1.64821	1.21155	1.13966	2.95619	2.02028	1.15665	1.36344	0.98007	1.01339	3.06194	1.33688	1.16282	1.23074	4.45717	1.04921	1.08879	1.10776	1.09238	3.28546	1.07132	1.21998	1.43799	1.24329	1.49825	2.73717	1.18942	1.19614	0.98014	1.16369	1.1438	2.00328
60.5	3.99849	4.1218	1.13338	1.14605	1.23427	2.79448	1.34308	1.36297	2.26295	3.55487	4.54278	1.22177	1.17392	1.11243	1.11069	1.09654	1.00624	1.26172	1.49034	1.21113	1.1207	2.88839	1.90976	1.15954	1.33852	1.00216	1.02198	3.08105	1.30911	1.1711	1.25311	4.43276	1.04011	1.09172	1.10758	1.10332	3.29219	1.06408	1.26245	1.43405	1.24188	1.51624	2.72189	1.18911	1.18637	1.00691	1.18345	1.13503	1.97597
61	3.82304	3.86023	1.12964	1.13339	1.19302	2.858	1.31278	1.38311	2.25459	3.59325	4.51258	1.22505	1.17558	1.11846	1.11201	1.06468	1.00928	1.25125	1.4159	1.19885	1.10636	2.75419	1.9083	1.16161	1.33284	0.99241	1.00778	3.00537	1.30572	1.1826	1.24187	4.51256	1.07247	1.08706	1.11614	1.0868	3.30514	1.0555	1.22476	1.41888	1.2101	1.50596	2.71582	1.15328	1.17277	1.00567	1.18384	1.1243	1.96121
61.5	3.97137	3.73678	1.15713	1.10936	1.23342	2.82534	1.34023	1.3985	2.30185	3.58407	4.53392	1.19981	1.17771	1.09468	1.10915	1.08088	1.02165	1.22866	1.37804	1.22149	1.11791	2.69923	1.89525	1.17223	1.33319	0.97127	1.01786	2.86862	1.31283	1.19743	1.23942	4.49197	1.06847	1.09017	1.10744	1.079	3.29796	1.07249	1.26033	1.46419	1.23887	1.47834	2.71979	1.17889	1.18618	0.99148	1.19254	1.13732	1.92563
62	4.16824	3.89741	1.15921	1.15799	1.22021	2.79821	1.34592	1.39845	2.24602	3.56599	4.51262	1.23683	1.14486	1.10095	1.10984	1.07013	1.05292	1.26565	1.38442	1.24053	1.11882	2.58217	1.80065	1.14475	1.34629	0.98215	1.01874	2.76903	1.3417	1.18024	1.25763	4.56494	1.04722	1.09226	1.10077	1.14188	3.24972	1.06118	1.26028	1.48684	1.22524	1.47293	2.68013	1.19873	1.19402	1.02176	1.23055	1.15873	1.98773
62.5	3.93893	3.44499	1.1415	1.11435	1.19757	2.79558	1.33358	1.35463	2.20643	3.46742	4.4618	1.22104	1.13258	1.0941	1.08143	1.06124	1.01664	1.24096	1.34617	1.19391	1.08155	2.38812	1.7861	1.15229	1.3122	0.95166	0.99234	2.80096	1.30166	1.1763	1.25119	4.41096	0.97443	1.10081	1.09602	1.09177	3.29372	1.0599	1.23671	1.46361	1.21712	1.45727	2.61729	1.19228	1.18476	0.99402	1.19502	1.1372	1.93126
63	3.99068	3.39606	1.10374	1.13116	1.20465	2.72403	1.30937	1.38333	2.20814	3.47782	4.311	1.2015	1.1388	1.0968	1.11372	1.04699	1.0426	1.22038	1.33058	1.19467	1.06808	2.19004	1.74843	1.11767	1.32643	0.94101	1.00566	2.85141	1.30059	1.14941	1.24871	4.23595	1.02469	1.08178	1.1017	1.09811	3.2908	1.04321	1.23398	1.47197	1.23471	1.48787	2.66305	1.18531	1.1908	0.9953	1.2069	1.14856	1.93132
63.5	3.82547	3.40159	1.1406	1.13941	1.17781	2.77304	1.31093	1.36784	2.16991	3.54121	4.40094	1.22273	1.13818	1.11751	1.11862	1.03236	1.03586	1.24253	1.31808	1.20031	1.10486	1.98811	1.7593	1.13524	1.33321	0.94477	0.99804	2.83146	1.31102	1.18098	1.22051	4.27351	1.01027	1.07667	1.09985	1.09927	3.17818	1.05616	1.23724	1.46752	1.18653	1.48226	2.59338	1.17315	1.1804	0.96986	1.20165	1.13064	1.88436
64	3.79512	3.62097	1.12752	1.13338	1.20453	2.78918	1.30053	1.39826	2.23646	3.51985	4.42013	1.17416	1.13871	1.10101	1.12605	1.06268	1.0517	1.23917	1.30769	1.22606	1.07086	1.78594	1.76213	1.15581	1.3363	0.96274	0.99389	2.631	1.3358	1.17876	1.27248	4.3001	0.99638	1.07409	1.12402	1.10867	3.21243	1.07228	1.23123	1.46986	1.21484	1.46703	2.66528	1.19056	1.15666	1.00557	1.21773	1.12844	1.90243
64.5	3.795	3.3496	1.10999	1.10286	1.16183	2.85593	1.33543	1.33736	2.07037	3.52157	4.36864	1.23419	1.12302	1.09858	1.09348	1.03597	1.03394	1.20463	1.25817	1.21885	1.08674	1.54952	1.67551	1.13112	1.33058	0.95753	0.98283	2.63385	1.29461	1.1581	1.26354	4.56816	0.98538	1.05769	1.09593	1.08279	3.22537	1.04901	1.22144	1.40557	1.18512	1.48198	2.65326	1.16483	1.16297	0.94977	1.23005	1.11081	1.92071
65	3.81491	3.40237	1.10915	1.11634	1.21693	2.82446	1.32273	1.36048	2.18807	3.48704	4.39484	1.17736	1.11824	1.08253	1.09938	1.02161	1.06422	1.23378	1.25415	1.21093	1.06339	1.4513	1.65538	1.12618	1.3117	0.95673	0.99132	2.5988	1.32222	1.1303	1.26603	4.4925	1.01595	1.08002	1.13062	1.06224	3.19825	1.04553	1.22847	1.41739	1.18093	1.45425	2.63788	1.17438	1.18983	0.95717	1.216	1.13314	1.86424
65.5	3.54946	4.33917	1.34818	1.36535	1.42684	2.66976	1.41753	1.41382	2.23718	3.14549	3.8506	1.46426	1.34644	1.41502	1.3995	1.34173	1.3915	1.49951	1.98243	1.44194	1.38756	2.99912	4.09887	1.44721	1.51109	1.344	1.28222	2.71911	1.47007	1.49736	1.59775	3.74669	1.44594	1.45274	1.38347	1.48748	2.89904	1.35529	1.40166	1.61113	1.38632	1.59019	2.54209	1.37523	1.37919	1.32499	1.54444	1.2908	1.88007
66	3.49781	4.55029	1.53025	1.51593	1.65017	2.63544	1.62026	1.54107	2.27435	3.0554	3.69032	1.63312	1.59608	1.62834	1.60557	1.54656	1.56648	1.70764	2.10106	1.60244	1.5428	3.05405	4.02394	1.65185	1.65711	1.61329	1.49187	2.73339	1.6858	1.67588	1.78386	3.64324	1.75506	1.62964	1.58025	1.74258	2.94029	1.62054	1.61014	1.92696	1.61147	1.75403	2.53761	1.65771	1.64864	1.5726	1.73692	1.51067	2.00117
66.5	3.52085	4.21875	1.57281	1.57544	1.66365	2.61796	1.65129	1.54944	2.36297	3.09887	3.73092	1.64395	1.59797	1.6575	1.63713	1.56656	1.58315	1.88978	2.11045	1.63002	1.58811	3.01591	3.927	1.65599	1.67628	1.63076	1.50416	2.6891	1.7342	1.70777	1.80372	3.56321	1.77311	1.63989	1.60774	1.79452	2.97821	1.63057	1.64447	1.97131	1.69561	1.81661	2.52842	1.73182	1.70828	1.59727	1.78387	1.5524	1.95933
67	3.58578	4.25047	1.59737	1.60596	1.67632	2.64159	1.7083	1.53146	2.33217	3.08873	3.7645	1.65976	1.64349	1.67623	1.65522	1.5883	1.58801	1.95215	2.11886	1.65118	1.60065	3.01909	3.91153	1.6677	1.68607	1.64604	1.5149	2.7171	1.74309	1.70872	1.82844	3.53493	1.77169	1.67154	1.63202	1.82887	2.90096	1.66042	1.67893	2.02534	1.74632	1.83639	2.5617	1.74745	1.7271	1.66927	1.83089	1.57699	2.00078
67.5	3.66981	4.67911	1.64811	1.62851	1.73205	2.69129	1.74149	1.56604	2.39	3.16648	3.81448	1.68296	1.67852	1.71086	1.6881	1.62788	1.60045	1.94136	2.13991	1.68081	1.64186	3.07332	4.02831	1.72966	1.72989	1.66245	1.54586	2.75478	1.78274	1.75602	1.83332	3.64657	1.82561	1.69784	1.66898	1.85976	3.01151	1.72881	1.69961	2.06783	1.77198	1.89272	2.59544	1.83443	1.7826	1.67865	1.90582	1.63279	2.04791
68	3.70416	4.9265	1.61832	1.6627	1.7331	2.75007	1.76986	1.58474	2.41897	3.18361	3.80888	1.70447	1.6903	1.74654	1.73204	1.67304	1.65717	2.00261	2.19873	1.69441	1.62595	3.18407	4.00127	1.77623	1.73614	1.72019	1.59544	2.80733	1.78877	1.78492	1.89909	3.76871	1.86406	1.71076	1.72862	1.87205	3.16308	1.74944	1.71014	2.13462	1.81325	1.9088	2.63266	1.87116	1.78707	1.72331	2.06168	1.70271	2.03785
68.5	3.75562	4.79	1.6548	1.67288	1.73796	2.77777	1.79404	1.59683	2.43559	3.18368	3.82943	1.69998	1.71541	1.74861	1.69346	1.65894	1.64071	2.00964	2.17119	1.70018	1.66563	3.04978	4.01182	1.7275	1.75153	1.68614	1.58381	2.74786	1.80995	1.77964	1.86929	3.7237	1.88553	1.7267	1.71089	1.87052	3.13173	1.73148	1.72026	2.09798	1.79539	1.92841	2.61968	1.85136	1.819	1.73705	2.23119	1.76389	2.05351
69	3.68705	4.63104	1.7244	1.75077	1.80125	2.74159	1.81968	1.84525	2.44167	3.26527	3.86676	1.72762	1.71164	1.84651	1.77958	1.77367	1.75868	1.99842	2.15215	1.71388	1.7087	3.09638	3.90441	1.74657	1.79327	1.79172	1.62928	2.86074	1.8181	1.80375	1.9028	3.78807	2.14447	1.9698	2.15916	1.98489	3.09442	1.84417	1.78923	2.14515	1.83789	1.93277	2.63927	1.94626	1.87935	1.8019	2.30338	2.22499	2.07534
69.5	4.33547	5.54888	2.2193	2.12068	2.0985	3.04583	1.93238	2.36496	2.72174	3.46016	4.11774	1.8685	1.90933	2.21511	2.06362	2.18068	2.10564	2.10522	2.24687	1.84861	1.98106	3.12911	4.32647	1.9769	2.08896	2.21454	1.91973	3.02161	1.99941	1.96589	2.11517	4.06666	2.74153	2.73703	2.58079	2.44353	3.49316	2.30225	2.08361	2.51644	2.04401	2.0876	2.88815	2.26161	2.19131	2.20798	2.27322	2.43418	2.43032
70	4.40439	6.00327	2.46085	2.3464	2.29681	3.17327	2.1366	2.54651	2.78914	3.67229	4.15276	1.93286	2.11299	2.33454	2.19642	2.30364	2.13493	2.171	2.3139	1.95704	1.99318	3.12562	4.15019	2.05867	2.20689	2.30997	2.08583	2.97858	2.16097	2.07635	2.23612	4.01317	2.90657	2.96428	2.69854	2.61145	3.51197	2.54375	2.26388	2.86062	2.20901	2.27314	2.98226	2.70304	2.45393	2.39321	2.31595	2.53157	2.5048
70.5	4.49723	5.28259	2.55003	2.47459	2.33518	3.23401	2.28033	2.64026	2.71779	3.69922	4.15932	1.96798	2.16155	2.35061	2.19265	2.33935	2.17801	2.17496	2.36786	1.94286	2.03798	3.08858	3.97616	2.05537	2.25159	2.28771	2.18115	3.11146	2.27367	2.10955	2.23944	4.01562	2.93133	2.97211	2.71366	2.62423	3.45903	2.58523	2.38652	3.03398	2.23596	2.4161	3.01651	2.79537	2.55875	2.40027	2.25166	2.56089	2.52804
71	4.59293	5.7935	2.61999	2.59014	2.39841	3.31238	2.38043	2.80774	2.89321	3.78171	4.23734	2.03025	2.23527	2.46162	2.26361	2.43038	2.24234	2.2665	2.41675	1.99459	2.06543	3.11424	4.13696	2.13187	2.31197	2.37094	2.27019	3.16965	2.32945	2.16029	2.26302	4.00836	3.02942	3.09409	2.82583	2.64139	3.60391	2.67279	2.4684	3.10384	2.31912	2.51197	3.13012	2.95278	2.64792	2.46208	2.36185	2.61302	2.5533
71.5	4.88791	5.86825	2.70208	2.59873	2.42718	3.33423	2.45485	2.80888	2.87425	3.75777	4.26745	2.06336	2.23349	2.45579	2.26612	2.47032	2.33384	2.2312	2.45438	2.00116	2.11312	3.10688	4.05105	2.11389	2.32053	2.43131	2.2643	3.15388	2.34769	2.16347	2.33091	4.05526	3.08541	3.15645	2.84051	2.70896	3.63118	2.6905	2.51118	3.17674	2.30466	2.56533	3.12154	2.98112	2.67426	2.51465	2.35099	2.68114	2.61939
72	5.03128	6.26581	2.76164	2.70715	2.46403	3.38565	2.48437	2.86111	2.98205	3.93067	4.3587	2.10316	2.30508	2.50987	2.30247	2.52214	2.34836	2.29244	2.42631	2.06309	2.16112	3.14818	4.30795	2.18626	2.42387	2.49708	2.33526	3.21272	2.37787	2.22811	2.31439	4.20199	3.19656	3.28427	2.91995	2.7614	3.57338	2.77279	2.59905	3.2864	2.40756	2.59431	3.19329	3.03604	2.70911	2.63963	2.42333	2.72524	2.66508
72.5	4.64979	5.85725	2.75436	2.63391	2.45035	3.37558	2.49227	2.7963	2.86813	3.86974	4.29388	2.09019	2.29248	2.53572	2.31773	2.5412	2.29604	2.2706	2.45	2.01227	2.12606	3.14285	4.18095	2.19742	2.38067	2.49189	2.29955	3.16154	2.38573	2.16441	2.34072	4.0944	3.22252	3.17752	2.90516	2.75973	3.60114	2.78869	2.5862	3.24699	2.38231	2.59471	3.12615	3.02186	2.75084	2.5217	2.37874	2.75823	2.63006
73	4.83238	6.64156	2.83308	2.8238	2.52481	3.50743	2.59422	2.97936	2.96272	4.02038	4.39711	2.16239	2.33937	2.57649	2.40439	2.60318	2.37767	2.33504	2.51302	2.10218	2.19639	3.16848	4.37239	2.26422	2.4716	2.5843	2.39221	3.22368	2.46909	2.2729	2.44476	4.10803	3.36415	3.35846	2.98472	2.8186	3.68405	2.86218	2.69722	3.4143	2.47725	2.69068	3.21443	3.17593	2.8173	2.60639	2.52623	2.8201	2.66486
73.5	4.93543	6.22928	2.85542	2.78792	2.50399	3.49259	2.57902	2.95892	3.05663	3.95788	4.34614	2.12698	2.34693	2.60063	2.39671	2.64335	2.39239	2.33419	2.52205	2.09164	2.16369	3.22511	4.27168	2.24244	2.4852	2.61135	2.42373	3.21195	2.45704	2.27864	2.40476	4.2579	3.35855	3.29702	3.07784	2.89838	3.54222	2.88058	2.72328	3.41513	2.48154	2.64456	3.18103	3.21532	2.82077	2.64265	2.45228	2.84358	2.67383
74	5.13488	6.28531	2.94027	2.84664	2.58246	3.59093	2.65705	3.03866	3.04338	3.9499	4.46777	2.18824	2.34846	2.6321	2.40061	2.7031	2.45924	2.4318	2.54018	2.13593	2.24396	3.29565	4.42377	2.29225	2.52853	2.60783	2.48233	3.21384	2.48839	2.3076	2.45268	4.30529	3.45214	3.40904	3.04274	2.84394	3.65653	2.94186	2.72217	3.45024	2.52683	2.66604	3.27186	3.25791	2.81405	2.72406	2.47629	2.93567	2.68336
Table S4. Raw data of ΔΨm (Rh123 f/f0 fluorescence) measurements.
Time (min)	ROI 1	ROI 2	ROI 3	ROI 4	ROI 5	ROI 6	ROI 7	ROI 8	ROI 9	ROI 10	ROI 11	ROI 12	ROI 13	ROI 14	ROI 15	ROI 16	ROI 17	ROI 18	ROI 19	ROI 20	ROI 21	ROI 22	ROI 23	ROI 24	ROI 25	ROI 26	ROI 27	ROI 28	ROI 29	ROI 30	ROI 31	ROI 32	ROI 33	ROI 34	ROI 35	ROI 36	ROI 37	ROI 38	ROI 39	ROI 40	ROI 41	ROI 42	ROI 43	ROI 44	ROI 45	ROI 46	ROI 47	ROI 48	ROI 49
0	1.01717	1.03915	0.97914	1.00762	1.01594	1.02867	1.02297	1.02243	1.02467	1.02112	1.02209	1.01795	1.01644	1.00772	1.01494	1.00942	1.01876	1.01201	1.02483	1.01279	1.01036	1.01526	1.00138	1.00068	1.01412	1.00636	1.00316	1.02784	1.02539	1.00448	1.00226	1.0008	0.93704	0.99628	1.01636	1.02468	1.0115	1.02063	1.00955	1.01302	1.0183	1.01319	1.00186	1.01901	1.01598	1.01801	0.96585	1.0264	1.01829
0.5	1.02808	1.02621	0.99177	0.999	1.00486	1.00338	1.00197	1.00035	0.99588	1.00162	0.99751	0.99621	1.0009	0.99428	1.00179	0.99206	0.9815	0.9887	0.99707	0.99377	0.99456	0.99802	0.98227	0.99685	0.99341	0.98284	0.9959	1.0065	0.99663	0.99098	0.99353	0.9944	0.98087	1.00018	0.99341	0.99838	0.99364	1.00654	0.99852	0.98908	1.0055	1.00153	1.00298	1.00499	1.00321	1.00004	0.98398	1.00476	1.00306
1	1.00826	0.99663	0.99567	1	1.01019	1.00376	1.00467	1.00889	1.00534	1.00182	1.0005	1.00554	1.00508	1.00946	1.00621	1.01054	1.00647	1.00603	1.00601	1.0036	1.01308	1.00325	1.01582	1.01188	1.00795	1.01571	1.00493	0.99922	1.00216	1.0073	1.00763	1.01418	1.00948	1.0058	0.99824	1.00762	1.01465	0.99631	1.00684	0.99952	1.00609	1.00427	1.00484	1.00395	1.01126	1.01063	1.03846	1.00194	1.00664
1.5	0.96366	0.97716	1.01256	1.001	0.98495	0.99286	0.99337	0.99076	0.99878	0.99656	1.00199	0.99825	0.99402	0.99625	0.992	0.9974	1.01203	1.00527	0.99692	1.00263	0.99236	0.99873	1.00191	0.99127	0.99864	1.00145	0.99917	0.99428	1.00121	1.00171	0.99884	0.99142	1.00964	0.99402	1.00835	0.99401	0.9917	0.99715	0.99465	1.01141	0.98842	0.9942	0.99218	0.99106	0.98553	0.98933	0.97757	0.9933	0.9903
2	0.9697	0.97702	0.97688	0.98129	0.94857	1.00434	1.00127	0.9938	0.96633	0.98481	0.99975	0.98672	0.98074	0.97313	0.96719	0.95824	0.96688	0.99994	1.00802	0.99369	0.98046	0.96518	0.96996	0.94146	0.96172	0.91069	0.93228	0.98	0.99848	0.94293	0.9496	0.92581	0.92533	0.95103	0.94947	0.96039	0.94896	0.93749	0.97054	0.97264	0.96535	0.98194	0.96375	0.97813	0.96699	0.94182	0.96983	0.99898	0.99074
2.5	0.9879	0.99463	0.97839	1.01113	0.96125	1.03027	1.00712	1.00646	0.98204	0.99045	1.00257	0.98521	0.97179	0.96851	0.96663	0.95818	0.97349	0.99335	1.01833	0.99294	0.98571	0.95135	0.96014	0.92264	0.96115	0.88703	0.92481	0.99087	0.99827	0.92653	0.9352	0.93519	1.00502	1.00531	0.97518	0.98921	0.97755	0.95111	0.99094	1.02486	0.97844	0.98701	0.95544	1.00205	0.98288	0.92441	0.98613	1.0062	0.99484
3	0.97143	0.97179	0.98177	0.97881	0.96253	1.022	0.99756	0.9869	0.9862	0.98372	0.9915	0.98218	0.96194	0.94888	0.95701	0.93568	0.9687	0.98199	1.00193	0.98717	0.98393	0.94646	0.95158	0.91061	0.95352	0.88682	0.91401	0.98018	0.99012	0.9126	0.92299	0.91579	0.96326	0.95042	0.95016	0.9672	0.96599	0.92354	0.97079	0.99961	0.95526	0.97377	0.96184	1.00107	0.98317	0.91975	0.9653	1.00866	0.98981
3.5	0.96711	0.94337	0.96901	0.9968	0.96141	1.02244	1.00319	0.97745	0.97411	0.98496	0.99484	0.99729	0.9677	0.96528	0.9645	0.94898	0.98157	0.98276	1.00568	0.98384	1.00032	0.95924	0.9468	0.92908	0.95518	0.89813	0.92593	0.99465	0.99457	0.93814	0.93447	0.9272	0.97864	0.98217	0.96252	0.98499	0.96439	0.94559	0.97825	0.98444	0.95619	0.97638	0.98855	0.99941	0.98529	0.92661	0.96336	1.01389	0.99284
4	1.03057	0.9914	0.99062	1.02207	0.99463	1.04109	1.01961	1.00543	1.00336	0.99724	1.02576	1.02428	0.99318	0.98657	0.99158	0.97221	1.0049	1.00222	1.03021	1.00937	1.01271	0.97655	0.9541	0.93016	0.97686	0.92704	0.93861	1.02761	1.0242	0.97458	0.97127	0.95897	1.01156	1.00372	0.9952	1.00398	0.97694	0.95695	1.0032	1.01272	0.97407	0.99728	1.00488	1.01519	0.9892	0.9419	0.96381	1.03113	1.00758
4.5	0.9811	0.97317	0.97652	1.01978	0.98923	1.01616	1.01613	0.99768	0.98478	0.99494	1.01751	1.0165	0.98502	0.98266	0.97477	0.95199	1.01221	0.99996	1.01583	1.0032	0.99979	0.97359	0.92861	0.92304	0.97669	0.89587	0.9515	1.02364	1.02704	0.95349	0.95919	0.93949	0.98494	0.99963	0.97808	0.9971	0.96179	0.95637	0.98287	1.03129	0.96269	0.98811	0.99915	1.02475	0.99187	0.92788	0.96989	1.03249	1.01027
5	0.99536	0.99752	0.98645	1.04216	0.97725	1.02637	1.02475	1.01151	1.0143	1.01058	1.03993	1.04278	1.00232	1.00281	1.00179	0.97476	1.03075	1.02824	1.03375	1.02541	1.0292	0.99966	0.93733	0.93834	0.99371	0.9229	0.95098	1.04404	1.03148	0.96342	0.98696	0.9405	1.0012	1.02766	0.98606	0.99733	0.9729	0.9522	0.99267	1.00166	0.96629	0.99622	1.03149	1.04225	1.00236	0.94746	0.98215	1.05506	1.02047
5.5	1.22342	2.33067	1.30207	1.19446	1.21155	2.10297	1.85608	2.07642	1.99634	2.00947	1.71114	1.48364	1.35585	1.1483	1.17891	1.27641	1.04881	1.60185	2.16636	1.33656	1.41155	1.80375	2.34459	1.43249	1.17846	0.99663	1.15315	1.72326	1.46573	1.29972	1.10329	1.77191	0.75271	0.74882	1.11825	1.1413	1.70029	0.97331	1.69708	1.69669	1.52176	1.8902	1.64301	1.41218	1.3744	0.98411	1.03216	1.49147	2.61365
6	1.37004	2.79139	1.45674	1.32386	1.26954	2.18665	2.00195	2.32534	2.01888	2.09189	2.2478	1.53717	1.43873	1.15314	1.20342	1.32565	1.08818	1.68024	2.27585	1.40532	1.48828	2.02893	3.59449	1.5417	1.20269	1.02519	1.16618	1.84196	1.50075	1.3456	1.1019	1.98742	0.66999	0.65706	1.16164	1.15952	2.13211	1.01055	1.8352	1.86148	1.58949	1.99312	1.74126	1.45777	1.4003	1.01656	1.07891	1.58326	3.05519
6.5	1.48069	2.89377	1.49807	1.35479	1.28544	2.224	2.11755	2.5111	2.02677	2.21183	2.66595	1.56363	1.49166	1.18085	1.2202	1.36468	1.13008	1.68248	2.29054	1.4526	1.5048	2.15811	3.80464	1.57742	1.24074	1.04402	1.20287	1.87611	1.53962	1.36889	1.14132	2.05117	0.68481	0.67245	1.19985	1.19839	2.23247	1.03312	1.89765	1.98366	1.61801	2.08684	1.79707	1.50621	1.43054	1.02115	1.08123	1.64923	3.29484
7	1.57164	2.98672	1.50587	1.35473	1.30541	2.31609	2.20218	2.63723	2.01388	2.26192	3.06677	1.56983	1.48897	1.22177	1.23273	1.3841	1.15611	1.66755	2.26924	1.4633	1.49311	2.23319	3.83907	1.56783	1.27607	1.06686	1.21051	1.93607	1.5617	1.41103	1.15877	2.08	0.66672	0.70914	1.22567	1.20179	2.31066	1.06021	1.9465	2.06485	1.60881	2.14251	1.8577	1.52314	1.44636	1.0383	1.07233	1.6738	3.42573
7.5	1.49182	2.93932	1.48101	1.32533	1.3088	2.50042	2.23195	2.7075	1.98852	2.20399	3.06499	1.54308	1.46169	1.20019	1.22261	1.3665	1.15253	1.62769	2.21844	1.43067	1.45864	2.23997	3.7733	1.52291	1.28204	1.08432	1.20357	1.91688	1.56078	1.42501	1.18389	2.08459	0.66393	0.69711	1.22518	1.22063	2.30839	1.05159	1.96564	2.08036	1.57951	2.16259	1.86058	1.52376	1.4473	1.05187	1.05167	1.646	3.41591
8	1.39931	2.91764	1.49793	1.34856	1.32193	2.47659	2.29009	2.7861	1.99653	2.1518	3.08597	1.54681	1.45743	1.21502	1.22706	1.38252	1.16339	1.61304	2.20992	1.45568	1.45669	2.25519	3.81836	1.50674	1.29832	1.10545	1.21837	1.98007	1.56668	1.43588	1.21306	2.09481	0.70959	0.74767	1.23844	1.23247	2.3867	1.0746	2.01739	2.14814	1.57451	2.2107	1.86283	1.54958	1.46659	1.05568	1.083	1.64227	3.42401
8.5	1.34719	2.86796	1.45969	1.35282	1.3395	2.51032	2.32599	2.84318	2.00973	2.21822	3.07483	1.54665	1.46391	1.20778	1.23816	1.3856	1.16024	1.5922	2.1845	1.45307	1.4627	2.26203	3.80051	1.48753	1.31083	1.0964	1.22174	2.06741	1.55917	1.42581	1.23032	2.11707	0.73645	0.78436	1.23992	1.23204	2.41927	1.0811	2.06011	2.18279	1.5675	2.23508	1.84649	1.55617	1.46838	1.04699	1.05023	1.62743	3.42211
9	1.41373	2.85303	1.46901	1.34451	1.35432	2.50631	2.39771	2.93705	2.03932	2.28071	3.10688	1.55799	1.47486	1.22761	1.27598	1.43538	1.16668	1.61396	2.19551	1.46875	1.47091	2.31066	3.85894	1.51676	1.37368	1.15322	1.27288	2.29103	1.6073	1.43862	1.26652	2.16134	0.71294	0.7962	1.28131	1.23444	2.43796	1.11611	2.12949	2.30231	1.57298	2.30195	1.85711	1.58499	1.48764	1.087	1.09841	1.64012	3.4533
9	1.54107	2.75292	1.39669	1.30709	1.31464	2.50689	2.36541	2.89789	2.0098	2.25435	3.04657	1.51754	1.41799	1.18401	1.24367	1.40038	1.13542	1.56408	2.13289	1.43061	1.42122	2.24877	3.78568	1.46124	1.36595	1.1002	1.24307	2.26538	1.56826	1.40327	1.22232	2.10996	0.66871	0.76598	1.24807	1.21042	2.39018	1.07964	2.11955	2.31568	1.54721	2.26976	1.8075	1.5521	1.45301	1.06653	1.04586	1.60862	3.37514
10	1.57914	2.75829	1.38783	1.29458	1.33908	2.48024	2.36813	2.90807	1.97536	2.24698	3.01985	1.50813	1.39759	1.15078	1.21925	1.37262	1.13037	1.53988	2.11402	1.41246	1.40624	2.22898	3.75198	1.43514	1.39776	1.08778	1.23046	2.27859	1.5651	1.3716	1.20679	2.06388	0.66752	0.79382	1.24351	1.17723	2.39897	1.07405	2.12164	2.33351	1.51533	2.28298	1.78604	1.55185	1.44966	1.04393	1.03211	1.59443	3.34327
10.5	1.55587	2.73978	1.38137	1.29198	1.32349	2.44457	2.36866	2.90788	1.95218	2.21001	2.99044	1.48004	1.39722	1.13977	1.20787	1.3444	1.11067	1.54099	2.08971	1.39995	1.40828	2.21242	3.7182	1.40402	1.49798	1.07079	1.21632	2.20519	1.57364	1.35074	1.19149	2.02567	0.65923	0.78619	1.23909	1.16718	2.37779	1.06642	2.08904	2.34732	1.49172	2.29296	1.77822	1.53909	1.44424	1.00515	1.00249	1.58526	3.3039
11	1.59065	2.75127	1.36815	1.30596	1.341	2.46115	2.37125	2.89768	1.95374	2.19168	2.94928	1.4854	1.37009	1.13838	1.2028	1.33625	1.09034	1.52552	2.0701	1.38142	1.38735	2.18142	3.9439	1.39012	1.56002	1.05947	1.21857	2.24983	1.56872	1.33008	1.19982	1.97033	0.67254	0.82679	1.22891	1.17143	2.35385	1.0746	2.03999	2.38713	1.47502	2.29813	1.77443	1.55563	1.45104	0.97792	0.9716	1.56813	3.25262
11.5	1.59059	2.74935	1.38386	1.3001	1.34001	2.45083	2.3799	2.89626	1.96068	2.19021	2.9402	1.46118	1.37665	1.14688	1.19858	1.33888	1.11147	1.54377	2.05494	1.39549	1.37987	2.17478	4.00554	1.40365	1.56096	1.07352	1.21083	2.27684	1.58032	1.32132	1.20984	1.95602	0.69804	0.85072	1.23405	1.16849	2.38283	1.10074	2.03322	2.40216	1.47317	2.31725	1.77094	1.56738	1.44846	0.98326	0.98828	1.56546	3.24263
12	1.56894	2.72465	1.36766	1.29167	1.3342	2.41466	2.36586	2.88196	1.97411	2.20307	2.90814	1.45215	1.35589	1.13761	1.19231	1.3216	1.10942	1.52816	2.06681	1.38095	1.36742	2.15924	3.97073	1.3969	1.55705	1.06011	1.20607	2.32207	1.5902	1.32049	1.19514	1.93094	0.68258	0.87789	1.21286	1.14486	2.37392	1.07208	2.01008	2.42292	1.45811	2.31816	1.76963	1.54874	1.43655	0.95074	0.95618	1.56012	3.20591
12.5	1.51131	2.62791	1.31348	1.26678	1.32915	2.40722	2.33681	2.85504	1.96911	2.19771	2.897	1.4548	1.3574	1.14975	1.20677	1.31777	1.11539	1.52709	2.0645	1.38885	1.37992	2.15354	3.94153	1.39101	1.57387	1.08308	1.19662	2.43596	1.5936	1.32395	1.22504	1.94134	0.67286	0.8318	1.19975	1.16636	2.38741	1.08844	1.972	2.42689	1.4453	2.30853	1.74734	1.56214	1.42208	0.95055	0.92474	1.55615	3.18636
13	1.50705	2.56529	1.3039	1.24766	1.29241	2.38727	2.31639	2.83936	1.98063	2.18917	2.86919	1.43315	1.33724	1.16483	1.20918	1.31991	1.09802	1.51661	2.05334	1.35916	1.33892	2.12485	3.9298	1.38271	1.55638	1.10827	1.21149	2.42328	1.59102	1.30988	1.24123	1.93814	0.73159	0.86031	1.22415	1.1589	2.37492	1.08479	1.97448	2.45726	1.44351	2.29218	1.73497	1.54941	1.40717	0.92545	0.9905	1.53153	3.14078
13.5	1.51731	2.58683	1.31161	1.25784	1.27222	2.32594	2.26705	2.78998	1.91179	2.12121	2.78604	1.39125	1.2902	1.08833	1.15181	1.2686	1.05363	1.48922	1.99876	1.32098	1.31343	2.06175	3.79398	1.31665	1.50519	1.02634	1.16764	2.35175	1.57049	1.25478	1.17338	1.8459	0.697	0.87209	1.17935	1.12343	2.29037	1.07014	1.91991	2.43607	1.41892	2.25656	1.7153	1.54078	1.37	0.88779	0.89158	1.49958	3.08533
14	1.53286	2.58043	1.31033	1.26471	1.31209	2.33225	2.26898	2.76696	1.89578	2.1203	2.75925	1.38636	1.2851	1.07428	1.13637	1.25508	1.07513	1.49445	2.02264	1.32784	1.30591	2.0636	3.77002	1.31981	1.49122	0.99227	1.14064	2.38307	1.57306	1.24288	1.15994	1.81875	0.64273	0.82996	1.16029	1.12064	2.26648	1.04484	1.89376	2.43266	1.3918	2.26414	1.7139	1.54666	1.3906	0.89875	0.9002	1.50464	3.05075
14.5	1.40455	2.47784	1.25789	1.20509	1.24548	2.25721	2.20352	2.70668	1.86935	2.0631	2.69886	1.35593	1.27593	1.07941	1.13939	1.25235	1.03608	1.45537	1.95968	1.30653	1.29113	2.01808	3.72691	1.32438	1.48527	1.05068	1.18567	2.27329	1.53991	1.27224	1.20374	1.85259	0.70107	0.86275	1.18131	1.13573	2.25935	1.04615	1.88757	2.44603	1.39669	2.20735	1.67086	1.51613	1.36207	0.92415	0.95391	1.46333	2.9646
15	1.42826	2.45748	1.23136	1.2024	1.23899	2.23748	2.1896	2.694	1.84261	2.05576	2.64779	1.33707	1.25156	1.06714	1.12574	1.24087	1.03283	1.45619	1.93599	1.29527	1.2729	2.00842	3.67352	1.31203	1.47259	1.00794	1.16194	2.23107	1.51816	1.2727	1.21114	1.82107	0.66409	0.85146	1.15546	1.11268	2.22937	1.03348	1.86499	2.45001	1.38083	2.19755	1.63884	1.50994	1.35586	0.93828	1.01083	1.44824	2.92404
15.5	1.44829	2.44998	1.2452	1.22615	1.25487	2.25032	2.19479	2.68837	1.861	2.05322	2.63546	1.33784	1.26251	1.08794	1.14543	1.2538	1.05769	1.46767	1.97566	1.30797	1.2974	2.01133	3.70042	1.32722	1.48326	1.05349	1.17473	2.31511	1.53308	1.29484	1.22793	1.84817	0.71374	0.88601	1.18349	1.11066	2.24442	1.04604	1.85773	2.47409	1.38435	2.202	1.64477	1.52925	1.37243	0.97438	1.1419	1.46206	2.8943
16	1.42842	2.38503	1.2225	1.18716	1.23928	2.21282	2.16687	2.63723	1.84341	2.03631	2.61028	1.3389	1.25937	1.11287	1.15545	1.26074	1.07341	1.45366	1.9651	1.30512	1.29318	2.00753	3.65162	1.33387	1.4853	1.07838	1.17247	2.29695	1.51705	1.30266	1.25344	1.86235	0.69206	0.84413	1.17223	1.11152	2.24994	1.04531	1.83675	2.43074	1.36764	2.18171	1.62844	1.51053	1.35828	0.95875	1.08145	1.4464	2.87355
16.5	1.41124	2.36026	1.19997	1.18171	1.2366	2.16376	2.12358	2.59295	1.8147	1.98352	2.53034	1.29564	1.20585	1.06181	1.12297	1.22027	1.0211	1.40085	1.86496	1.25086	1.2368	1.93424	3.49983	1.26392	1.43037	1.00602	1.13828	2.22499	1.50211	1.22151	1.16843	1.76514	0.64951	0.86483	1.14231	1.0933	2.17894	1.01957	1.78126	2.40544	1.33149	2.14405	1.60662	1.49606	1.339	0.8556	0.88484	1.42501	2.78212
17	1.4174	2.30494	1.20213	1.17738	1.22749	2.12001	2.08289	2.55512	1.76356	1.93574	2.46837	1.24571	1.18016	1.02519	1.07933	1.1991	0.9804	1.37206	1.83118	1.21373	1.19157	1.88443	3.41682	1.20731	1.3906	0.94941	1.08001	2.17901	1.47153	1.1764	1.11866	1.70126	0.65333	0.84651	1.12533	1.05303	2.14195	0.98879	1.75163	2.38197	1.3004	2.10234	1.58819	1.48513	1.31244	0.81578	0.85335	1.39713	2.72515
17.5	1.44008	2.36666	1.19682	1.18077	1.23909	2.13504	2.08941	2.55084	1.76299	1.94394	2.47705	1.2539	1.19023	1.02906	1.09603	1.20651	1.00541	1.38666	1.86513	1.22782	1.20586	1.88436	3.38484	1.21093	1.40116	0.95953	1.09867	2.12882	1.48221	1.20781	1.13618	1.70959	0.65309	0.87838	1.14003	1.06057	2.15904	0.99953	1.7469	2.38105	1.3208	2.09905	1.58078	1.47192	1.31985	0.83323	0.90241	1.40637	2.73128
18	1.42615	2.27522	1.19367	1.18556	1.24331	2.1005	2.06487	2.53856	1.75326	1.92654	2.4526	1.26569	1.19462	1.02209	1.09058	1.19918	1.0008	1.37608	1.83841	1.22836	1.19868	1.87474	3.37222	1.20873	1.38904	0.96555	1.09565	2.13062	1.48081	1.21723	1.14812	1.72626	0.6507	0.87142	1.14231	1.0441	2.12685	0.99416	1.74906	2.37463	1.30254	2.09512	1.58217	1.45864	1.32916	0.82808	0.89794	1.41413	2.70276
18.5	1.38338	2.22981	1.16209	1.16046	1.2067	2.05692	2.04849	2.49512	1.73198	1.89229	2.40429	1.24235	1.17816	1.02228	1.09242	1.18253	0.99455	1.34712	1.81058	1.20854	1.18851	1.85427	3.30412	1.19682	1.37195	0.95876	1.0894	2.1152	1.46371	1.20216	1.14524	1.68586	0.62918	0.86703	1.12533	1.03934	2.1086	0.96195	1.71477	2.31708	1.28556	2.05856	1.55123	1.43786	1.28693	0.80962	0.90457	1.38845	2.65473
19	1.38041	2.24439	1.14926	1.14707	1.21931	2.05117	2.02308	2.45987	1.72577	1.88542	2.37415	1.23194	1.17717	1.01557	1.08568	1.18234	0.98717	1.34739	1.81546	1.197	1.18632	1.83671	3.25914	1.16746	1.36761	0.94706	1.07706	2.09457	1.45038	1.1982	1.12868	1.66852	0.63962	0.85964	1.09464	1.02503	2.0762	0.9663	1.69054	2.3148	1.27455	2.04355	1.54993	1.43565	1.29773	0.805	0.90087	1.39512	2.63076
19.5	1.37884	2.20112	1.15028	1.1329	1.21149	2.04098	2.01545	2.45	1.72523	1.85871	2.34429	1.21956	1.17229	1.02684	1.09914	1.17577	0.97569	1.34591	1.80974	1.18472	1.17582	1.82663	3.22215	1.17222	1.37046	0.94185	1.0845	2.06377	1.45023	1.20148	1.15848	1.67033	0.63277	0.87765	1.10804	1.0456	2.08173	0.96842	1.67944	2.30934	1.26046	2.02273	1.53403	1.42399	1.299	0.8	0.90175	1.38743	2.57909
20	1.38267	2.15357	1.12683	1.11952	1.192	1.98882	1.96953	2.39243	1.6792	1.81318	2.29414	1.20218	1.14167	0.99396	1.07217	1.15047	0.94494	1.31067	1.76948	1.16327	1.14423	1.77325	3.15275	1.13466	1.33157	0.91709	1.06466	1.98693	1.41828	1.17491	1.13475	1.63936	0.65947	0.84791	1.0816	1.01191	2.02942	0.95392	1.66015	2.26604	1.2398	1.9883	1.50464	1.40604	1.26487	0.78117	0.8949	1.38001	2.53483
20.5	1.36853	2.14876	1.12414	1.10303	1.1912	1.98091	1.94214	2.37458	1.66543	1.80321	2.26687	1.19147	1.13164	0.99189	1.07122	1.1383	0.93876	1.31289	1.75221	1.14821	1.15083	1.77452	3.11728	1.12596	1.32062	0.92409	1.0664	2.01401	1.41797	1.17523	1.12944	1.61823	0.62592	0.87789	1.0769	1.00596	2.0141	0.94227	1.63259	2.2306	1.22158	1.96806	1.50134	1.41089	1.24649	0.78348	0.89352	1.34946	2.49159
21	1.32953	2.13293	1.1226	1.08821	1.18213	1.97454	1.94358	2.36436	1.69465	1.81159	2.2672	1.19876	1.14838	1.02768	1.09231	1.16423	0.9592	1.31509	1.76737	1.16375	1.14681	1.78355	3.13555	1.14901	1.34286	0.94808	1.08717	2.02862	1.42184	1.20231	1.15426	1.64453	0.67979	0.89554	1.0847	1.02189	2.03705	0.97331	1.64562	2.23235	1.22429	1.96653	1.50014	1.40865	1.25313	0.8107	0.90816	1.34259	2.491
21.5	1.2704	2.06874	1.08944	1.05219	1.14197	1.92797	1.89303	2.34541	1.66902	1.7986	2.23512	1.18868	1.14341	1.02903	1.08425	1.15047	0.97719	1.29779	1.75306	1.1625	1.14758	1.76356	3.11537	1.14349	1.33773	0.96986	1.09864	1.97311	1.39021	1.2148	1.1684	1.68228	0.68361	0.87429	1.07362	1.03129	2.04385	0.95863	1.62761	2.2347	1.22722	1.93731	1.46829	1.39991	1.22808	0.83811	1.0305	1.32349	2.43271
22	1.25501	2.00784	1.0794	1.05106	1.13785	1.92141	1.8847	2.31011	1.65941	1.78021	2.20991	1.18978	1.13986	1.05054	1.09835	1.15482	0.96161	1.29498	1.73965	1.17199	1.15643	1.76929	3.12225	1.1617	1.35193	1.01955	1.13637	1.98106	1.38817	1.25093	1.22454	1.71106	0.75582	0.91129	1.09133	1.01644	2.02179	0.96476	1.63449	2.2486	1.2293	1.90909	1.44622	1.40461	1.23693	0.87324	1.07244	1.30971	2.43103
22.5	1.27834	1.99319	1.07301	1.04316	1.1276	1.88704	1.86163	2.27095	1.62737	1.76031	2.177	1.17352	1.13883	1.04831	1.09751	1.14412	0.95525	1.28348	1.7259	1.17026	1.14897	1.75066	3.09164	1.15603	1.33818	1.0143	1.11605	1.94124	1.37953	1.28226	1.25809	1.70362	0.7092	0.89334	1.07859	1.01946	2.00304	0.94516	1.5952	2.22396	1.21702	1.89726	1.44062	1.38922	1.23129	0.90256	1.12665	1.29265	2.37754
23	1.26792	1.99106	1.07563	1.05065	1.1405	1.89739	1.86258	2.29556	1.62608	1.75178	2.1569	1.16367	1.12473	1.03491	1.0755	1.13854	0.93525	1.27059	1.71664	1.14386	1.11668	1.71679	3.00539	1.10814	1.32203	0.96892	1.10111	1.92988	1.3826	1.22676	1.20669	1.63654	0.69621	0.88577	1.07058	1.00282	1.98822	0.95761	1.60143	2.23151	1.21859	1.89874	1.45143	1.38179	1.23665	0.8308	1.01569	1.30152	2.36816
23.5	1.26257	2.00881	1.06235	1.03608	1.11626	1.85813	1.82506	2.22904	1.57002	1.69997	2.08391	1.13354	1.07877	0.97494	1.03832	1.09629	0.87646	1.22772	1.66471	1.10016	1.06225	1.66507	2.90037	1.0516	1.2642	0.90847	1.05952	1.87885	1.35342	1.17223	1.14447	1.55069	0.65748	0.89108	1.03465	0.97486	1.89864	0.92223	1.54879	2.13005	1.18225	1.85691	1.4161	1.35968	1.21665	0.75965	0.91673	1.26583	2.31263
24	1.29389	2.0033	1.05687	1.03771	1.12165	1.84122	1.81437	2.21474	1.54729	1.68549	2.05661	1.12036	1.06653	0.96771	1.03919	1.09592	0.86871	1.22343	1.64769	1.08556	1.0659	1.6481	2.8612	1.04942	1.24334	0.88866	1.03485	1.8486	1.35222	1.1708	1.12141	1.57712	0.63341	0.89059	1.03862	0.96202	1.90367	0.91898	1.52788	2.11502	1.16499	1.84967	1.40986	1.35432	1.22086	0.75186	0.92341	1.26064	2.27723
24.5	1.26354	1.99126	1.06619	1.05489	1.11817	1.83356	1.80619	2.19072	1.56155	1.68676	2.01379	1.11026	1.06935	0.98027	1.0463	1.10193	0.89763	1.21715	1.64829	1.07712	1.07013	1.64917	2.83559	1.03866	1.24919	0.89502	1.02835	1.82369	1.35453	1.16307	1.13621	1.54097	0.65078	0.88302	1.04967	0.95583	1.88222	0.92091	1.51923	2.10947	1.16595	1.84426	1.41391	1.36161	1.19835	0.74656	0.9401	1.25782	2.24984
25	1.22304	1.89796	1.02634	1.01558	1.0898	1.7781	1.76748	2.14791	1.52254	1.65675	1.97484	1.10164	1.06012	0.96971	1.04134	1.08672	0.90235	1.19485	1.60465	1.06918	1.05257	1.63579	2.78584	1.0154	1.22392	0.89271	1.03231	1.79963	1.33288	1.15006	1.11381	1.51875	0.61277	0.87441	1.02948	0.95606	1.86447	0.91357	1.49232	2.05965	1.14005	1.80685	1.38096	1.33495	1.19638	0.72944	0.90595	1.23387	2.20073
25.5	1.23978	1.90319	1.02696	1.01053	1.10248	1.79988	1.78473	2.15306	1.55072	1.66088	1.98377	1.13026	1.08706	0.99939	1.06386	1.09857	0.91083	1.21125	1.62376	1.08967	1.07392	1.65881	2.80754	1.03972	1.26267	0.91607	1.03339	1.82779	1.34282	1.17449	1.14749	1.54606	0.67238	0.89792	1.05001	0.97304	1.8627	0.92511	1.50256	2.07451	1.14441	1.8219	1.3988	1.33994	1.20958	0.75801	0.94563	1.26146	2.21143
26	1.18064	1.83095	1.00334	0.98392	1.07278	1.7714	1.76376	2.13467	1.56251	1.65328	1.98279	1.13002	1.09351	1.01159	1.07528	1.10767	0.93233	1.20705	1.61118	1.0815	1.07559	1.65745	2.82761	1.05154	1.26445	0.96064	1.05611	1.79329	1.33903	1.2041	1.20175	1.59757	0.65971	0.90231	1.05146	0.9706	1.85739	0.93475	1.49227	2.08041	1.16267	1.79531	1.37776	1.33792	1.19929	0.79538	1.00879	1.24548	2.18988
26.5	1.19452	1.8317	1.00174	0.97909	1.06316	1.74091	1.72158	2.09521	1.50446	1.59902	1.91144	1.0995	1.04818	0.97484	1.03656	1.06515	0.88074	1.17882	1.57353	1.05659	1.04344	1.61948	2.71132	1.01832	1.22124	0.92243	1.0198	1.76748	1.30971	1.16906	1.15732	1.53465	0.67684	0.91562	1.03372	0.93506	1.8152	0.89868	1.45365	2.04274	1.13651	1.75695	1.34801	1.31199	1.18418	0.78851	0.98834	1.21983	2.13806
27	1.19533	1.87939	1.00794	0.98671	1.05885	1.75154	1.72402	2.09247	1.49302	1.60532	1.9134	1.08942	1.05302	0.97271	1.02976	1.06733	0.87131	1.17801	1.5845	1.04716	1.03995	1.6276	2.737	1.00925	1.21099	0.91	1.02887	1.76084	1.30883	1.16906	1.16647	1.53415	0.68043	0.92826	1.03476	0.92879	1.82332	0.9219	1.45928	2.03526	1.13993	1.76279	1.34169	1.31224	1.17474	0.78292	1.0515	1.21952	2.13553
27.5	1.16844	1.79868	0.98482	0.96235	1.03747	1.73037	1.70826	2.0585	1.46694	1.58185	1.87438	1.0827	1.05011	0.97513	1.02196	1.05268	0.88491	1.18048	1.56145	1.03832	1.03933	1.60672	2.67073	1.00523	1.19857	0.89579	1.01022	1.73015	1.28257	1.15742	1.1612	1.52796	0.68664	0.89841	1.01488	0.90744	1.81586	0.88871	1.46909	2.03146	1.1003	1.72173	1.32011	1.28062	1.1405	0.76144	1.07819	1.19348	2.08895
28	1.25506	1.99986	1.04392	1.03135	1.11737	1.86765	1.82266	2.2015	1.54344	1.68772	2.0041	1.14629	1.10522	1.03614	1.08009	1.12837	0.93105	1.25345	1.66274	1.10044	1.09666	1.71336	2.84198	1.0567	1.26901	0.94224	1.06198	1.85152	1.36239	1.23127	1.22119	1.63435	0.74944	0.95586	1.08339	0.97424	1.92629	0.93961	1.55968	2.17222	1.18541	1.82585	1.41335	1.36209	1.20587	0.80268	1.1214	1.2701	2.23775
28.5	1.26484	2.0181	1.06018	1.0437	1.12824	1.89274	1.83804	2.22089	1.57665	1.71357	2.03998	1.17607	1.12383	1.06339	1.10453	1.14739	0.9687	1.27944	1.70133	1.11735	1.11696	1.75323	2.89269	1.06398	1.29312	0.95137	1.07932	1.89683	1.37986	1.2521	1.248	1.65206	0.75885	0.96178	1.09088	0.97915	1.96151	0.94523	1.56534	2.18367	1.17804	1.84293	1.43835	1.40089	1.21428	0.83528	1.14815	1.28722	2.29492
29	1.26392	2.00722	1.0493	1.03827	1.12578	1.90448	1.83245	2.2059	1.55221	1.7063	2.03155	1.17603	1.11552	1.05432	1.09709	1.13575	0.95426	1.26849	1.70386	1.09791	1.09824	1.72371	2.85902	1.04871	1.29329	0.94322	1.07706	1.88109	1.36255	1.21968	1.2122	1.6136	0.75916	0.97283	1.0993	0.98522	1.96223	0.95326	1.55945	2.20586	1.17116	1.8324	1.43527	1.365	1.19791	0.78497	1.09781	1.28234	2.30634
29.5	1.26289	2.0214	1.03942	1.03664	1.1129	1.90545	1.82308	2.20812	1.5619	1.70461	2.05055	1.18774	1.13868	1.07386	1.11175	1.14972	0.95565	1.27393	1.70584	1.09932	1.1063	1.7505	2.88696	1.05964	1.30077	0.9547	1.09495	1.91619	1.37455	1.2265	1.24213	1.62846	0.78156	0.97204	1.10434	0.98611	1.97993	0.96144	1.56513	2.20071	1.1792	1.83263	1.44024	1.37734	1.2013	0.79433	1.13803	1.28293	2.31593
30	1.24637	2.0247	1.03145	1.03608	1.11223	1.94064	1.83843	2.23282	1.54336	1.71911	2.05817	1.19691	1.12712	1.054	1.10814	1.14425	0.92702	1.27347	1.72148	1.09604	1.1056	1.76449	2.84901	1.04332	1.29237	0.93293	1.07401	1.91999	1.39054	1.21272	1.22799	1.60207	0.76745	0.99896	1.10579	0.99957	2.0136	0.95706	1.56993	2.20962	1.19532	1.84041	1.44097	1.39954	1.21173	0.77431	1.13223	1.30989	2.35507
30.5	1.28012	2.03488	1.03886	1.04091	1.11744	1.94009	1.82259	2.22043	1.55701	1.70547	2.05729	1.20267	1.14186	1.05965	1.09802	1.1586	0.93452	1.27716	1.73653	1.11307	1.11399	1.76943	2.84343	1.04468	1.29403	0.92926	1.07508	1.92444	1.38081	1.23047	1.23599	1.60603	0.79479	0.99646	1.10624	0.99636	1.97069	0.95655	1.55055	2.18594	1.18313	1.83435	1.44026	1.39393	1.21595	0.82032	1.1477	1.30235	2.36074
31	1.28153	2.08146	1.04533	1.05658	1.13054	1.95534	1.83481	2.23107	1.56201	1.72307	2.08663	1.22483	1.15146	1.08422	1.11158	1.16558	0.946	1.29352	1.76451	1.1284	1.12853	1.79281	2.85096	1.0475	1.29594	0.94945	1.08766	1.95559	1.38196	1.24388	1.25397	1.6277	0.77247	0.99951	1.10227	0.99261	1.98374	0.96495	1.56485	2.21434	1.17853	1.83863	1.46571	1.4061	1.22537	0.81503	1.14997	1.32787	2.38893
31.5	1.29141	2.09942	1.04424	1.04445	1.14357	1.9751	1.84824	2.24188	1.56052	1.74502	2.10806	1.23889	1.16088	1.08326	1.12308	1.15922	0.95949	1.31134	1.78733	1.13938	1.14233	1.82106	2.90037	1.05893	1.31668	0.94215	1.09058	1.97509	1.40286	1.2432	1.24143	1.62682	0.78347	1.01893	1.10797	1.00387	1.98839	0.96385	1.55261	2.21408	1.19593	1.86028	1.48748	1.42301	1.23193	0.82767	1.2617	1.34374	2.43834
32	1.31933	2.09206	1.05441	1.04758	1.15807	2.00459	1.85426	2.2506	1.56857	1.76441	2.13858	1.25217	1.18137	1.1046	1.14031	1.17542	0.97181	1.32377	1.806	1.14949	1.16291	1.84476	2.90465	1.07512	1.33186	0.94258	1.0977	2.0047	1.42616	1.26454	1.24953	1.63999	0.76825	1.01221	1.12726	1.01737	1.99757	0.98875	1.56279	2.22409	1.19858	1.86499	1.50397	1.42472	1.24946	0.83599	1.23407	1.35239	2.43752
32.5	1.33045	2.10685	1.04877	1.06401	1.16762	2.01901	1.86031	2.2637	1.59359	1.79576	2.16059	1.27898	1.21407	1.13964	1.14884	1.18827	1.01115	1.35714	1.84461	1.18713	1.18595	1.87203	2.95815	1.10955	1.34826	0.97123	1.10434	2.02984	1.43379	1.26605	1.28652	1.67971	0.74761	1.00098	1.14524	1.01652	2.03301	0.99157	1.55859	2.21487	1.19056	1.87787	1.53891	1.44487	1.24334	0.8534	1.27596	1.38801	2.48414
33	1.34687	2.13272	1.06169	1.07024	1.18606	2.04826	1.88067	2.30478	1.63023	1.82435	2.19979	1.31346	1.23514	1.16554	1.18269	1.20745	1.03104	1.38003	1.88248	1.21025	1.21859	1.91491	2.97711	1.11636	1.37297	1.02109	1.13168	2.07162	1.45791	1.31504	1.31144	1.71334	0.77351	1.02467	1.17023	1.02793	2.05098	1.02797	1.56355	2.22802	1.21635	1.91436	1.5672	1.47106	1.28533	0.86284	1.25562	1.41054	2.53579
33.5	1.34066	2.0825	1.05123	1.06062	1.18555	2.0362	1.87221	2.28869	1.63191	1.81794	2.21177	1.33446	1.23434	1.15737	1.18677	1.21185	1.02574	1.38478	1.89504	1.20247	1.21062	1.91025	2.97145	1.09725	1.38201	1.0117	1.14478	2.08425	1.4712	1.32597	1.31231	1.71519	0.77008	1.05757	1.18853	1.04471	2.06818	1.04141	1.56311	2.22129	1.22653	1.92189	1.56536	1.47725	1.2819	0.8468	1.23253	1.41823	2.53019
34	1.34174	2.09461	1.05464	1.05438	1.18111	2.03476	1.88075	2.2914	1.63176	1.82635	2.22828	1.33976	1.24549	1.17604	1.19237	1.21286	1.02066	1.40309	1.91929	1.21129	1.20976	1.92585	2.97061	1.11497	1.38956	1.03035	1.16476	2.08596	1.48431	1.34589	1.33457	1.72663	0.77718	1.08151	1.18414	1.07102	2.05867	1.04247	1.54271	2.22413	1.24104	1.92151	1.575	1.50641	1.29834	0.86836	1.29364	1.42358	2.54409
34.5	1.3466	2.09295	1.05838	1.06369	1.2067	2.0453	1.90098	2.29652	1.66791	1.84063	2.21952	1.35467	1.25794	1.20191	1.21721	1.21584	1.05806	1.41016	1.93348	1.21934	1.22816	1.94004	2.99182	1.13807	1.40406	1.04726	1.16288	2.08402	1.49388	1.34649	1.35378	1.74469	0.76498	1.05751	1.19616	1.07009	2.09417	1.03896	1.54577	2.21745	1.24233	1.92443	1.59628	1.49127	1.2971	0.87585	1.28452	1.43527	2.53437
35	1.33256	2.07899	1.06993	1.06053	1.21238	2.01843	1.89397	2.28995	1.64724	1.82296	2.1929	1.32859	1.24686	1.19516	1.20448	1.21683	1.01159	1.38995	1.88981	1.19925	1.20379	1.90636	2.95036	1.1105	1.39056	1.02643	1.1626	2.05757	1.48328	1.34498	1.335	1.72958	0.78754	1.08889	1.21845	1.08533	2.10435	1.06682	1.55706	2.22903	1.24167	1.9199	1.58043	1.50105	1.29895	0.84356	1.25706	1.40884	2.48918
35.5	1.31755	2.06378	1.08728	1.07081	1.22248	2.03498	1.91218	2.28787	1.66112	1.82199	2.16032	1.33075	1.2312	1.18056	1.20199	1.22917	0.97817	1.39066	1.88164	1.19927	1.18974	1.90126	2.91887	1.09105	1.3969	1.02608	1.19693	2.03789	1.47034	1.3177	1.31403	1.71119	0.88205	1.14812	1.22843	1.08641	2.11751	1.09786	1.58748	2.28714	1.26973	1.92065	1.57468	1.51033	1.3117	0.83252	1.22263	1.41376	2.45451
36	1.32176	2.06007	1.08196	1.06818	1.21222	1.98426	1.87552	2.2452	1.60941	1.77581	2.11782	1.31059	1.20525	1.14956	1.16834	1.19328	0.98103	1.37549	1.86533	1.1856	1.17357	1.86687	2.85409	1.07252	1.36375	0.96179	1.16931	1.99454	1.45972	1.30314	1.30338	1.66145	0.81511	1.1265	1.21362	1.03872	2.05878	1.06872	1.5461	2.22527	1.24976	1.88899	1.55656	1.50301	1.27904	0.81473	1.24286	1.39425	2.41771
36.5	1.41891	2.11057	1.08173	1.102	1.2373	2.06459	1.92242	2.2677	1.63672	1.79667	2.06292	1.30165	1.20374	1.14991	1.17049	1.20348	0.96552	1.4223	1.89944	1.21334	1.21236	1.83498	2.75683	1.0456	1.32247	0.91141	1.10903	2.02894	1.46624	1.26519	1.28782	1.6383	0.77008	1.14952	1.22032	1.04297	2.02555	1.04546	1.56103	2.16452	1.2578	1.88979	1.57739	1.52788	1.29895	0.82118	1.29535	1.4285	2.40544
37	1.3735	2.05291	1.07363	1.092	1.21254	2.03434	1.88426	2.2201	1.56987	1.73421	1.95806	1.26301	1.17003	1.13622	1.16006	1.1942	0.94125	1.39304	1.84581	1.20854	1.18391	1.76167	2.63836	1.02523	1.30543	0.89664	1.08908	1.9797	1.42624	1.25524	1.26867	1.60834	0.7865	1.11301	1.19502	1.03899	2.01637	1.01705	1.5745	2.12817	1.25521	1.23363	1.5519	1.49472	1.26273	0.79083	1.27905	1.40019	2.31039
37.5	1.379	2.03	1.07816	1.10074	1.20919	1.99665	1.84924	2.17778	1.5622	1.72699	1.92711	1.27278	1.16241	1.15182	1.1781	1.17931	0.96998	1.38585	1.81843	1.21994	1.17359	1.75375	2.61268	1.0261	1.30818	0.92904	1.0944	1.949	1.40336	1.26722	1.30551	1.5817	0.8018	1.14305	1.21283	1.03551	1.96361	1.02746	1.55287	2.12633	1.2452	1.19472	1.53944	1.50304	1.27512	0.80347	1.29795	1.40224	2.28373
38	1.34817	1.91289	1.05618	1.08745	1.15481	1.90008	1.80938	2.10527	1.52589	1.64568	1.84882	1.22987	1.14257	1.12795	1.16213	1.15748	0.94582	1.32871	1.74738	1.18118	1.14381	1.7061	2.54179	1.00116	1.27411	0.92951	1.08384	1.88068	1.36628	1.25392	1.26884	1.54202	0.80124	1.1505	1.1898	1.00739	1.92607	1.01943	1.50479	2.07175	1.20493	1.14087	1.50282	1.44894	1.23287	0.77267	1.22562	1.35581	2.19523
38.5	1.35135	1.89879	1.06441	1.0925	1.15795	1.8925	1.79434	2.10931	1.51579	1.65462	1.83709	1.22978	1.13145	1.14274	1.16529	1.16203	0.94677	1.30306	1.73735	1.17179	1.12344	1.71611	2.51768	0.9979	1.28435	0.93229	1.09621	1.85224	1.3578	1.24516	1.27946	1.56394	0.78778	1.15538	1.19629	1.0171	1.9368	1.01183	1.49795	2.06686	1.20271	1.13247	1.49398	1.44327	1.23389	0.7959	1.23717	1.33905	2.17413
39	1.33488	1.85778	1.05972	1.08407	1.15558	1.85425	1.76676	2.07762	1.54054	1.65776	1.80428	1.22675	1.12327	1.13677	1.16297	1.14138	0.93924	1.28492	1.72206	1.15808	1.12332	1.7104	2.48664	0.99564	1.27775	0.92029	1.0978	1.83048	1.35268	1.24442	1.27889	1.54038	0.75964	1.16314	1.19446	1.00971	1.88841	0.99094	1.46939	2.05196	1.19467	1.12782	1.46713	1.41303	1.23346	0.79325	1.20722	1.33038	2.14414
39.5	1.30097	1.81333	1.04119	1.07153	1.13993	1.80101	1.74039	2.03661	1.48112	1.60821	1.76221	1.19685	1.09904	1.1347	1.1548	1.11979	0.95642	1.26226	1.68664	1.12959	1.08665	1.69216	2.44143	0.96651	1.26822	0.92819	1.08109	1.77543	1.32699	1.23301	1.26632	1.51231	0.73542	1.15447	1.17972	0.97938	1.86977	1.00066	1.44892	2.01547	1.16528	1.08362	1.44808	1.3955	1.21087	0.78527	1.25855	1.30775	2.09525
40	1.292	1.77219	1.01007	1.05984	1.12245	1.75699	1.7096	1.99995	1.46106	1.57149	1.72755	1.17666	1.08521	1.11287	1.13782	1.10134	0.92644	1.23173	1.63953	1.11691	1.06913	1.67385	2.39691	0.9392	1.24166	0.91137	1.0673	1.73669	1.29959	1.22451	1.2415	1.48664	0.71215	1.15386	1.16416	0.9913	1.82941	0.97795	1.41934	1.98645	1.14107	1.0633	1.42125	1.37201	1.1976	0.77102	1.25087	1.28016	2.04408
40.5	1.27051	1.69609	1.01394	1.04454	1.12459	1.7273	1.67891	1.97331	1.44337	1.55747	1.69368	1.16024	1.06399	1.11532	1.12249	1.08133	0.93097	1.21479	1.61806	1.09264	1.06114	1.66411	2.3488	0.93008	1.2341	0.90744	1.05712	1.70097	1.28467	1.21007	1.23078	1.4762	0.70959	1.13505	1.141	0.97567	1.80441	0.96823	1.39697	1.9355	1.11972	1.04199	1.40583	1.3479	1.18956	0.76905	1.24579	1.2618	2.01391
41	1.22984	1.67442	1.00174	1.03702	1.10399	1.71185	1.68605	1.97689	1.45332	1.54926	1.67692	1.15542	1.0578	1.12995	1.13013	1.09517	0.93437	1.1964	1.60442	1.08351	1.04518	1.66234	2.3621	0.92701	1.23373	0.93959	1.08901	1.68521	1.29039	1.22762	1.26124	1.52026	0.76913	1.17058	1.1643	0.9665	1.83096	1.0034	1.41588	1.97391	1.12772	1.03766	1.39744	1.34756	1.1889	0.79791	1.2491	1.24464	1.97909
41.5	1.15732	1.60389	0.97265	0.99041	1.05945	1.65601	1.64679	1.92695	1.38758	1.47963	1.62268	1.11547	1.01521	1.0923	1.09835	1.05753	0.88462	1.15556	1.55891	1.05058	1.02269	1.62203	2.28177	0.89281	1.20209	0.91568	1.07102	1.62854	1.24162	1.18861	1.22096	1.47587	0.75797	1.17779	1.13368	0.94357	1.75885	0.96772	1.38739	1.95613	1.11088	1.0065	1.34366	1.31421	1.1539	0.76416	1.24004	1.19897	1.92388
42	1.17136	1.59743	0.95274	0.98953	1.06326	1.62436	1.61481	1.90096	1.3666	1.4575	1.57706	1.09443	0.9946	1.06165	1.08532	1.04689	0.86341	1.136	1.52661	1.02585	1.004	1.60263	2.20767	0.87008	1.1713	0.86902	1.02564	1.57404	1.22065	1.16016	1.17374	1.42457	0.73111	1.17113	1.10993	0.93552	1.72462	0.95728	1.35879	1.92396	1.09773	0.99055	1.32339	1.27776	1.13847	0.74253	1.18213	1.1774	1.86233
42.5	1.1915	1.56571	0.9692	0.99755	1.05696	1.60405	1.61931	1.88863	1.34307	1.44583	1.56547	1.07539	0.97054	1.03882	1.07771	1.02149	0.85511	1.1139	1.51483	1.01697	0.98472	1.58239	2.15565	0.85465	1.17199	0.83461	1.01275	1.54939	1.2146	1.153	1.17138	1.36426	0.70035	1.16973	1.09868	0.93208	1.70178	0.94998	1.34949	1.88455	1.07888	0.97589	1.31891	1.28183	1.1438	0.72993	1.16776	1.17334	1.86073
43	1.18459	1.54617	0.96353	0.98593	1.0546	1.58448	1.58312	1.87363	1.33155	1.40521	1.51703	1.05756	0.94739	1.02597	1.05214	1.00469	0.8557	1.08771	1.49692	1.01329	0.95658	1.56453	2.11201	0.83496	1.13664	0.82056	1.00028	1.52079	1.20207	1.12315	1.14673	1.34688	0.72888	1.1751	1.0895	0.91935	1.67181	0.93807	1.33115	1.85864	1.06138	0.96415	1.30215	1.26949	1.13353	0.68823	1.19418	1.14752	1.81038
43.5	1.18513	1.57472	0.95126	0.99583	1.0623	1.58791	1.5701	1.8571	1.31214	1.3886	1.51057	1.05569	0.94502	1.02677	1.04512	1.01494	0.86034	1.0863	1.50017	1.00531	0.94838	1.56455	2.09967	0.81614	1.1403	0.806	0.98332	1.51542	1.19047	1.11171	1.13542	1.32218	0.68425	1.16326	1.08985	0.91104	1.6639	0.9311	1.32325	1.85815	1.04106	0.96323	1.29311	1.27364	1.12273	0.69163	1.16804	1.14345	1.81448
44	1.16083	1.49009	0.93857	0.97166	1.02578	1.55155	1.54007	1.81541	1.2753	1.35791	1.47026	1.03131	0.91385	0.99383	1.01667	0.9949	0.8384	1.06101	1.44901	0.97612	0.91521	1.52122	2.00577	0.78326	1.10641	0.75157	0.94851	1.46502	1.16661	1.08089	1.08893	1.27055	0.68593	1.17498	1.05371	0.89537	1.60816	0.90371	1.2777	1.80152	1.0181	0.93498	1.26618	1.22318	1.10332	0.66847	1.14135	1.10761	1.76093
44.5	1.22412	1.52532	0.95713	0.99147	1.04434	1.5526	1.54764	1.82311	1.28579	1.36571	1.45861	1.02322	0.90873	1.01473	1.03519	0.9956	0.86568	1.06622	1.44938	0.98076	0.92306	1.52536	2.01169	0.78717	1.10795	0.77586	0.959	1.47744	1.17517	1.09122	1.10024	1.26306	0.70856	1.20056	1.07324	0.90833	1.63764	0.93128	1.29297	1.82206	1.02388	0.94912	1.2658	1.24224	1.10625	0.67302	1.1718	1.12515	1.76643
45	1.16212	1.51775	0.94123	0.96687	1.0368	1.50805	1.52318	1.78818	1.25093	1.33953	1.43531	1.0057	0.89371	1.00071	1.01055	0.98509	0.85135	1.04601	1.42324	0.97893	0.90323	1.50368	1.9731	0.7846	1.09132	0.74388	0.93506	1.43425	1.14857	1.06934	1.0737	1.24328	0.70577	1.19293	1.06251	0.90268	1.5851	0.91828	1.27373	1.79352	0.99807	0.9291	1.26442	1.195	1.09636	0.67004	1.1513	1.09209	1.72611
45.5	1.12507	1.40925	0.93447	0.9574	1.02054	1.4953	1.49226	1.77473	1.22901	1.3037	1.41587	1.00285	0.88798	0.99503	1.00999	0.97932	0.88484	1.02431	1.40979	0.9688	0.8891	1.48146	1.94493	0.78376	1.08629	0.75469	0.94333	1.41284	1.14211	1.06723	1.08488	1.2187	0.71876	1.1798	1.05177	0.90423	1.5835	0.91744	1.25936	1.77299	0.99094	0.92369	1.22906	1.18856	1.08268	0.67354	1.12135	1.07592	1.68561
46	1.13771	1.40863	0.92335	0.95947	1.01719	1.47595	1.47984	1.75978	1.21585	1.29269	1.38681	0.98947	0.87869	1.00723	1.00076	0.98865	0.86487	1.01833	1.39354	0.95406	0.87747	1.4657	1.91294	0.76586	1.07433	0.74559	0.93666	1.39494	1.13739	1.05319	1.09364	1.19484	0.72641	1.18695	1.04722	0.90597	1.59511	0.90879	1.24448	1.77771	0.97854	0.91161	1.21009	1.17333	1.07973	0.67914	1.15152	1.06014	1.67156
46.5	1.12615	1.40938	0.91309	0.96574	1.00278	1.46754	1.47456	1.74923	1.18652	1.27618	1.36874	0.98835	0.88015	1.00556	0.99267	0.97857	0.86516	1.0101	1.38122	0.94932	0.86992	1.46472	1.8988	0.76969	1.08077	0.74978	0.92454	1.3683	1.12453	1.08226	1.09789	1.18887	0.7335	1.20795	1.04915	0.884	1.54728	0.90952	1.25426	1.77478	0.98561	0.89846	1.2063	1.17162	1.06134	0.69979	1.19158	1.05002	1.65701
47	1.1039	1.41406	0.92004	0.96994	1.00438	1.47822	1.46468	1.73426	1.18053	1.27493	1.35815	0.96572	0.87438	0.98954	0.97745	0.98755	0.86546	1.0191	1.37853	0.9462	0.86181	1.46122	1.85784	0.75934	1.07554	0.73411	0.92461	1.36655	1.10939	1.06417	1.0871	1.16193	0.82093	1.20661	1.03907	0.87212	1.56381	0.90105	1.25006	1.79833	0.98418	0.8946	1.19904	1.16579	1.06224	0.67168	1.15654	1.04418	1.64061
47.5	1.09013	1.4089	0.92043	0.95226	1.00026	1.48669	1.47374	1.73461	1.17218	1.27099	1.36389	0.98839	0.88626	1.00019	0.98501	0.98683	0.88059	1.01806	1.38426	0.96506	0.87352	1.4662	1.85956	0.77487	1.08334	0.7359	0.92554	1.37402	1.12106	1.0664	1.09626	1.18264	0.75016	1.17584	1.0428	0.87769	1.56614	0.91266	1.25125	1.77093	0.96623	0.89877	1.2092	1.15949	1.05817	0.7058	1.17959	1.04765	1.6627
48	1.11859	1.42989	0.91637	0.96436	0.99438	1.48509	1.46279	1.74624	1.18096	1.26671	1.3699	0.97413	0.87714	0.98854	0.98599	0.98729	0.85259	1.01327	1.37355	0.93006	0.87091	1.46713	1.83854	0.75947	1.08206	0.72971	0.93468	1.39916	1.12116	1.03838	1.08189	1.14396	0.78809	1.18878	1.0467	0.88497	1.59428	0.91175	1.24573	1.7798	0.97543	0.89608	1.20133	1.17064	1.05041	0.66895	1.15417	1.04524	1.6676
48.5	1.07901	1.37388	0.89311	0.94214	0.9884	1.48232	1.44837	1.73618	1.17565	1.25734	1.36708	0.9782	0.87718	0.99151	0.97689	0.98348	0.86187	1.00481	1.36713	0.95141	0.87117	1.47045	1.82061	0.76307	1.08151	0.73249	0.92318	1.37763	1.11104	1.07952	1.08425	1.16766	0.80595	1.17388	1.03517	0.86601	1.58411	0.90755	1.24119	1.75656	0.97223	0.8908	1.19803	1.16363	1.04796	0.70651	1.16704	1.03256	1.65383
49	1.10914	1.40134	0.91466	0.96461	1.01974	1.51884	1.4749	1.75709	1.18195	1.27944	1.39531	1.00858	0.8917	1.03578	0.99259	0.99692	0.89982	1.01624	1.38556	0.96037	0.90051	1.49502	1.81546	0.75984	1.09303	0.733	0.94226	1.4039	1.13147	1.06566	1.09241	1.1616	0.82722	1.18963	1.07711	0.88214	1.58378	0.93143	1.25322	1.80821	0.98549	0.90028	1.22569	1.18533	1.06541	0.70494	1.17881	1.04889	1.69231
49.5	1.11795	1.33556	0.90456	0.95928	0.99735	1.51041	1.46868	1.73971	1.17203	1.2639	1.4096	1.01892	0.9087	1.02002	1.00269	1.00241	0.90118	1.04362	1.39754	0.97877	0.896	1.50228	1.80403	0.7672	1.09878	0.74303	0.91978	1.41817	1.13172	1.07305	1.10718	1.16997	0.79527	1.17138	1.05726	0.89622	1.59511	0.93157	1.2403	1.77626	0.97207	0.88976	1.22334	1.1973	1.06943	0.74324	1.23987	1.06244	1.69035
50	1.10439	1.33604	0.91522	0.96308	1.00016	1.53534	1.4891	1.76879	1.20159	1.29788	1.44269	1.04449	0.92796	1.05067	1.02772	1.03213	0.91196	1.05605	1.41916	0.98261	0.91387	1.53314	1.82058	0.79009	1.13463	0.79956	0.96338	1.46216	1.14546	1.09953	1.12443	1.21824	0.87233	1.20606	1.10638	0.90647	1.61789	0.96316	1.27121	1.81249	0.99652	0.89212	1.25601	1.19859	1.08769	0.74943	1.25369	1.08023	1.72327
50.5	1.08619	1.35971	0.9021	0.95496	1.01738	1.53382	1.48313	1.74273	1.20899	1.2936	1.45444	1.03518	0.92355	1.04405	1.02215	1.00507	0.93573	1.0523	1.41408	0.99238	0.92186	1.52814	1.7537	0.7847	1.12992	0.78158	0.93176	1.45806	1.14205	1.08914	1.11355	1.21479	0.80148	1.1613	1.0787	0.91119	1.59926	0.96509	1.24858	1.7798	0.99265	0.88177	1.26	1.19764	1.08543	0.73384	1.2039	1.08235	1.72817
51	1.1113	1.36404	0.91066	0.95834	1.02754	1.55814	1.50268	1.77347	1.22226	1.30788	1.46206	1.06316	0.94266	1.05568	1.04339	1.03106	0.93419	1.06902	1.42337	0.99554	0.93482	1.55257	1.73604	0.78533	1.13393	0.80899	0.95938	1.47742	1.15968	1.09402	1.13077	1.2211	0.84978	1.22541	1.1021	0.9366	1.63708	0.98678	1.27237	1.7954	0.99955	0.89624	1.27234	1.23767	1.12301	0.75253	1.21998	1.10558	1.74414
51.5	1.12799	1.39562	0.92847	0.97038	1.03482	1.5725	1.51515	1.77445	1.23644	1.31623	1.47602	1.07386	0.94343	1.0706	1.02056	1.02623	0.92169	1.08902	1.43996	1.0085	0.93642	1.55748	1.77605	0.80339	1.14954	0.79516	0.93739	1.49249	1.17112	1.10249	1.13435	1.22161	0.84523	1.22211	1.1371	0.91131	1.61933	0.98689	1.27807	1.80432	1.00419	0.89523	1.3045	1.23742	1.12472	0.7372	1.22661	1.11733	1.76353
52	1.07922	1.39253	0.9202	0.97527	1.02236	1.56312	1.4901	1.75319	1.20475	1.28418	1.44968	1.05693	0.93801	1.04279	1.01796	1.02269	0.95097	1.07373	1.43361	0.99769	0.94144	1.55025	1.75358	0.79046	1.13133	0.77876	0.93489	1.4806	1.16569	1.07904	1.11464	1.19244	0.83424	1.19519	1.11421	0.92349	1.61601	0.98306	1.25658	1.75791	0.99009	0.88907	1.28675	1.21715	1.10465	0.73731	1.18451	1.10288	1.74696
52.5	1.12302	1.42438	0.94415	0.98038	1.01914	1.57776	1.5052	1.76774	1.24632	1.32211	1.47258	1.08683	0.95301	1.0778	1.04165	1.0463	0.97722	1.08725	1.45478	1.02254	0.95582	1.57088	1.82253	0.81659	1.1521	0.81006	0.95963	1.49956	1.18801	1.11314	1.16445	1.24841	0.82475	1.21705	1.14324	0.93873	1.6305	1.03162	1.28414	1.79112	1.00776	0.89585	1.29467	1.25242	1.12389	0.74977	1.22319	1.12025	1.76757
53	1.11881	1.41138	0.9532	0.99035	1.02738	1.5697	1.51829	1.77861	1.25582	1.31603	1.48405	1.09832	0.96004	1.08768	1.06892	1.05981	1.00673	1.09007	1.4441	1.0435	0.96446	1.56644	1.83617	0.83788	1.16651	0.84477	0.99746	1.48594	1.18234	1.15748	1.18804	1.2806	0.89767	1.27071	1.16261	0.98317	1.67463	1.04225	1.29256	1.83215	1.01594	0.90744	1.30653	1.27672	1.13333	0.7529	1.28767	1.12102	1.75959
53.5	1.15083	1.41936	0.96153	1.00865	1.05533	1.5735	1.51164	1.78133	1.26859	1.32489	1.48357	1.10735	0.97183	1.11061	1.09307	1.08586	1.02139	1.09344	1.44658	1.05129	0.97768	1.58553	1.86445	0.83619	1.1792	0.8583	1.01181	1.48979	1.19458	1.17115	1.2116	1.2918	0.88994	1.3126	1.18535	0.99938	1.67524	1.0559	1.31117	1.83958	1.03381	0.92097	1.31666	1.28973	1.16059	0.77334	1.28861	1.13275	1.75008
54	1.12318	1.43697	0.96501	1.00539	1.06006	1.55509	1.51217	1.77419	1.25204	1.32522	1.47612	1.10083	0.97192	1.11675	1.07832	1.08669	1.01945	1.10426	1.44471	1.05537	0.97965	1.57347	1.85554	0.84198	1.17038	0.82748	0.97693	1.49887	1.21549	1.1734	1.18177	1.27316	0.87257	1.32328	1.16944	0.99037	1.65406	1.06941	1.29882	1.80305	1.00806	0.92155	1.31784	1.26722	1.15209	0.76744	1.28204	1.13276	1.7414
54.5	1.16374	1.43725	0.98029	1.02508	1.08961	1.56259	1.52567	1.77295	1.27736	1.32213	1.47781	1.09993	0.97646	1.11348	1.08423	1.08012	1.03594	1.10187	1.44612	1.06679	0.96567	1.57772	1.81821	0.82868	1.17137	0.81407	0.97853	1.50277	1.20909	1.1659	1.18947	1.2453	0.8583	1.33525	1.17486	1.00793	1.63968	1.0712	1.30162	1.79103	1.01358	0.92541	1.33415	1.28903	1.167	0.78538	1.25308	1.14508	1.74958
55	1.20014	1.43512	0.9717	1.02025	1.0798	1.54621	1.50457	1.74774	1.25158	1.30038	1.46035	1.08665	0.96275	1.10434	1.07228	1.08227	1.02285	1.10231	1.4274	1.06582	0.98042	1.56733	1.78641	0.83504	1.16042	0.82005	0.96703	1.48885	1.19606	1.15251	1.18774	1.27795	0.84986	1.33409	1.18011	0.99571	1.63465	1.07631	1.26849	1.76687	1.00592	0.91705	1.31784	1.31692	1.15779	0.76286	1.25336	1.13108	1.73102
55.5	1.15445	1.36267	0.95123	1.00511	1.05747	1.50819	1.47459	1.71454	1.23145	1.27197	1.42865	1.06245	0.94119	1.0902	1.06003	1.0648	0.9724	1.07174	1.38921	1.03669	0.95101	1.51731	1.72507	0.81075	1.14355	0.81505	0.98141	1.45013	1.17353	1.17785	1.16614	1.24437	0.90413	1.32731	1.16437	0.98364	1.62785	1.07828	1.24784	1.75651	0.99194	0.89411	1.28337	1.30254	1.14173	0.7736	1.22534	1.10422	1.67819
56	1.1652	1.39535	0.95864	1.00439	1.05597	1.50589	1.47042	1.71176	1.22794	1.27162	1.40875	1.04994	0.93915	1.0756	1.05527	1.05228	0.96388	1.06572	1.38812	1.0268	0.93974	1.51167	1.67627	0.80534	1.14818	0.80088	0.96977	1.43951	1.17472	1.1647	1.16598	1.21576	0.88962	1.30759	1.17672	0.98843	1.62176	1.06178	1.25106	1.76075	0.99055	0.8987	1.28764	1.28869	1.13795	0.76334	1.22888	1.10495	1.66554
56.5	1.14997	1.35902	0.94319	0.99621	1.04888	1.48564	1.45954	1.69485	1.20906	1.25422	1.38965	1.03192	0.91307	1.06301	1.04999	1.05735	0.97386	1.05624	1.36825	1.01892	0.92783	1.49017	1.64119	0.80731	1.13376	0.81266	0.95372	1.41019	1.15353	1.12198	1.1615	1.21601	0.85711	1.30503	1.17972	0.9614	1.59987	1.05817	1.24153	1.73138	0.97626	0.88812	1.28904	1.27785	1.13499	0.73694	1.20683	1.10102	1.6285
57	1.1315	1.37079	0.96278	1.02047	1.07428	1.48489	1.45687	1.69723	1.21375	1.26736	1.38142	1.04133	0.92017	1.07115	1.05007	1.05847	0.97265	1.06635	1.36251	1.02483	0.93452	1.50048	1.64692	0.80794	1.1328	0.79781	0.9656	1.41317	1.16217	1.12695	1.14965	1.19922	0.85233	1.33671	1.18076	0.9824	1.60252	1.07306	1.24654	1.71238	0.9803	0.89404	1.30023	1.30139	1.14536	0.7573	1.19622	1.10623	1.61697
57.5	1.12869	1.36783	0.96363	1.01818	1.0823	1.46062	1.44184	1.66731	1.23591	1.25222	1.35951	1.02652	0.91428	1.06433	1.04635	1.04654	0.96165	1.05455	1.34196	1.01962	0.91986	1.47507	1.63702	0.81091	1.12883	0.81147	0.95869	1.40208	1.14873	1.12221	1.14185	1.18112	0.84938	1.32621	1.16975	0.99304	1.58472	1.06098	1.2283	1.689	0.9625	0.88548	1.28495	1.29506	1.14947	0.73097	1.25601	1.09013	1.59402
58	1.11152	1.33088	0.94966	0.98922	1.08038	1.45448	1.41957	1.65026	1.21165	1.2403	1.33641	1.01454	0.90537	1.06317	1.04241	1.04227	0.95331	1.05042	1.3306	1.02314	0.92383	1.46149	1.6744	0.80176	1.12682	0.79443	0.96547	1.40271	1.1475	1.14207	1.1537	1.17696	0.8685	1.30423	1.17627	0.98782	1.56614	1.06153	1.2164	1.70984	0.9611	0.88758	1.26106	1.27832	1.12691	0.72661	1.22053	1.08497	1.56815
58.5	1.11778	1.31533	0.94657	1.00019	1.0561	1.44051	1.42323	1.63936	1.21265	1.23283	1.34159	1.00035	0.89967	1.06168	1.05916	1.04691	0.96688	1.04155	1.30898	1.02348	0.92081	1.45396	1.6606	0.81167	1.12673	0.80912	0.96168	1.37586	1.1448	1.13134	1.16093	1.17653	0.86077	1.31168	1.17489	0.99126	1.57288	1.05711	1.21555	1.69459	0.95632	0.88206	1.25088	1.28847	1.12616	0.74246	1.22031	1.075	1.52821
59	1.08063	1.26675	0.95786	0.98897	1.05022	1.43641	1.41641	1.64158	1.23148	1.23394	1.3535	1.01762	0.90636	1.08006	1.06602	1.05187	0.96421	1.05044	1.31108	1.03564	0.91981	1.4654	1.69209	0.8245	1.14952	0.863	1.00573	1.37694	1.1432	1.18019	1.2034	1.22207	0.91616	1.35485	1.19484	1.02557	1.60518	1.08928	1.23541	1.72889	0.97889	0.88131	1.25287	1.30324	1.13512	0.78549	1.29751	1.07524	1.53803
59.5	1.09003	1.2424	0.93788	0.97872	1.03489	1.40951	1.39119	1.60305	1.19854	1.21525	1.30723	0.98994	0.88674	1.05777	1.04051	1.03031	0.95554	1.03032	1.26421	1.0151	0.9033	1.42842	1.60336	0.79879	1.14283	0.83136	0.98635	1.35067	1.12511	1.17917	1.18827	1.19934	0.9109	1.33488	1.16129	0.98867	1.54844	1.07602	1.21232	1.70805	0.96692	0.87235	1.24138	1.30173	1.12063	0.78549	1.32005	1.0586	1.49421
60	1.03138	1.21267	0.91161	0.9616	1.01275	1.37863	1.34903	1.56846	1.14648	1.17697	1.26692	0.96519	0.85181	1.03433	1.00845	1.00528	0.91858	0.99205	1.19285	1.00245	0.87946	1.38174	1.44973	0.76591	1.10819	0.79076	0.94747	1.30166	1.11122	1.12541	1.14308	1.15743	0.85233	1.29715	1.14193	0.96232	1.50066	1.04163	1.18611	1.6678	0.934	0.85083	1.20606	1.25009	1.09846	0.73672	1.20285	1.02801	1.44774
60.5	1.05541	1.21027	0.93221	0.95957	1.01642	1.37052	1.35001	1.55206	1.16448	1.16157	1.25094	0.95036	0.85545	1.03775	1.01141	1.02623	0.9309	0.97104	1.1489	0.98611	0.87816	1.36191	1.38717	0.76507	1.09209	0.78607	0.95938	1.28702	1.09968	1.10155	1.13973	1.12452	0.84882	1.30967	1.13855	0.95714	1.49193	1.04999	1.18821	1.65238	0.94233	0.84886	1.21386	1.26408	1.09396	0.741	1.24219	1.02308	1.44332
61	1.05465	1.19465	0.92319	0.94605	1.00773	1.35237	1.33807	1.54486	1.14324	1.15917	1.23942	0.94354	0.84521	1.03023	1.00758	1.00952	0.92381	0.95985	1.1001	1.00034	0.88738	1.34794	1.34524	0.75019	1.09635	0.77689	0.94316	1.27909	1.08984	1.09345	1.13916	1.10803	0.87616	1.30093	1.13599	0.95324	1.47058	1.03929	1.17864	1.64377	0.93655	0.8526	1.18093	1.25713	1.093	0.71408	1.23247	1.01375	1.42017
61.5	1.05795	1.20235	0.92853	0.96301	1.01505	1.34725	1.3322	1.53877	1.15781	1.1601	1.23446	0.96134	0.85259	1.04247	1.01709	1.04013	0.9687	0.95774	1.0822	1.00621	0.89375	1.34353	1.32763	0.78176	1.1099	0.80037	0.96081	1.27939	1.08764	1.0993	1.15821	1.14127	0.89727	1.31766	1.15643	0.97439	1.48324	1.03801	1.19292	1.65089	0.94384	0.85622	1.19888	1.27911	1.10574	0.70964	1.26916	1.02383	1.41088
62	1.0243	1.15619	0.9262	0.93859	1.01316	1.34579	1.32752	1.52188	1.14537	1.14912	1.21668	0.95293	0.84241	1.03417	1.01259	1.03034	0.98201	0.95299	1.058	1.00169	0.88443	1.31776	1.28811	0.77106	1.08808	0.81155	0.95063	1.25985	1.0991	1.10087	1.14271	1.13917	0.9007	1.31589	1.14952	0.9807	1.46953	1.04615	1.17006	1.6158	0.93378	0.85226	1.1899	1.26198	1.10255	0.71035	1.20838	1.01486	1.38593
62.5	1.04088	1.13788	0.9223	0.94164	0.99604	1.31975	1.29943	1.49721	1.13649	1.13334	1.20523	0.9304	0.83352	1.03217	1.0059	1.02787	1.0098	0.94249	1.03692	0.99461	0.87881	1.27977	1.25135	0.76533	1.0942	0.81429	0.95014	1.23637	1.09568	1.12675	1.14325	1.1281	0.918	1.32163	1.15401	0.96217	1.45665	1.04531	1.16918	1.6026	0.93234	0.84287	1.185	1.25023	1.09195	0.73209	1.27773	0.99379	1.36824
63	1.02652	1.12743	0.93886	0.94994	0.99607	1.32849	1.30364	1.51035	1.14408	1.12896	1.20759	0.93268	0.84136	1.05739	1.01491	1.03272	1.0106	0.95148	1.03572	1.0163	0.87918	1.27175	1.26056	0.78002	1.09898	0.82457	0.96644	1.23059	1.09785	1.10717	1.14875	1.15099	0.95035	1.34019	1.15166	1.00166	1.47528	1.0689	1.16719	1.63293	0.93113	0.84524	1.19152	1.25505	1.09348	0.7262	1.30546	0.99733	1.36346
63.5	1.02711	1.0739	0.90262	0.92762	0.98425	1.29949	1.2839	1.46366	1.11292	1.10827	1.16439	0.91799	0.82242	1.02519	0.98945	1.01749	0.98797	0.9283	1.00714	0.99711	0.86411	1.22095	1.20079	0.75894	1.09003	0.79776	0.92971	1.18265	1.06399	1.11536	1.12563	1.1079	0.94358	1.30991	1.12129	0.9819	1.45831	1.0406	1.14373	1.6047	0.91304	0.82435	1.13794	1.23804	1.08408	0.69495	1.24756	0.96724	1.32616
64	1.0195	1.0547	0.89869	0.92913	0.97476	1.27069	1.26202	1.44394	1.11441	1.08503	1.1539	0.90522	0.811	1.01986	0.98098	1.00123	0.97645	0.91468	0.98042	0.97151	0.86146	1.15538	1.18359	0.74451	1.08825	0.81057	0.92627	1.13142	1.0613	1.07907	1.11288	1.09123	0.93593	1.27767	1.10897	0.96368	1.44819	1.0314	1.1367	1.59815	0.90137	0.81827	1.14044	1.24022	1.07339	0.70468	1.23695	0.96249	1.29614
64.5	0.99843	1.07906	0.88462	0.91549	0.99029	1.26919	1.2567	1.43327	1.09873	1.07295	1.13541	0.8864	0.81132	1.00155	0.97452	0.98063	0.94344	0.90256	0.95944	0.97097	0.84543	1.06858	1.11618	0.73907	1.05726	0.79943	0.90063	1.14449	1.05716	1.06255	1.09138	1.05184	0.94119	1.30368	1.09457	0.94999	1.41368	1.00205	1.12196	1.55869	0.88446	0.8145	1.14257	1.2282	1.07562	0.66552	1.22717	0.95136	1.28119
65	0.99114	1.0452	0.90833	0.91568	0.99297	1.2545	1.2559	1.42219	1.08043	1.06004	1.11858	0.88487	0.80209	1.01327	0.96277	0.99005	0.94147	0.89411	0.96645	0.97843	0.83818	0.99284	1.11102	0.72874	1.05354	0.78406	0.88416	1.13101	1.0533	1.04971	1.09825	1.05513	0.96151	1.31907	1.08132	0.93989	1.41318	0.99843	1.1246	1.56878	0.86772	0.81681	1.14919	1.22399	1.06086	0.68857	1.25883	0.94141	1.2576
65.5	2.18421	1.75795	2.16215	2.43595	2.88113	2.16642	2.02373	2.45519	2.72458	2.29481	2.19514	2.74522	1.93082	3.4497	3.02523	2.67706	2.93777	2.21562	1.92185	2.36463	2.21787	1.55	2.17197	2.03228	2.68313	2.85971	2.90334	2.53367	2.66084	3.3577	3.44314	2.10083	4.02104	4.76525	3.35265	3.31037	2.7302	3.02713	2.15743	2.64928	1.7875	1.32175	2.52942	2.55482	2.46737	2.12385	4.35249	2.20555	2.30204
66	3.05444	2.11139	3.32912	3.52707	4.26864	3.04964	3.26992	3.33425	3.78152	3.30514	2.95396	4.41579	3.59012	5.3255	4.74869	4.21305	4.48585	3.53697	2.71011	3.68191	3.46273	1.84876	2.68873	3.28719	4.18304	4.82359	4.44663	3.22144	4.49723	4.85936	5.06159	2.60586	6.30077	6.33885	5.16406	5.26848	3.60119	4.77445	3.37221	4.35475	3.23793	2.90231	3.54393	4.60929	4.41136	3.62114	6.59993	3.80132	3.13795
66.5	3.06724	2.03894	3.49147	3.63831	4.41441	3.13905	3.52267	3.35545	3.88666	3.42167	3.03117	4.72298	3.98795	5.67622	5.02252	4.50306	4.6643	3.78471	2.80629	3.9221	3.66057	1.87108	2.72118	3.54283	4.39063	5.18567	4.68699	3.27902	4.81921	5.02166	5.26954	2.65055	6.56495	6.34361	5.28106	5.605	3.67551	4.95432	3.55852	4.68327	3.51574	3.32558	3.64005	5.09599	4.78624	3.78695	6.75841	3.96021	3.24139
67	2.99665	1.98204	3.53204	3.7037	4.47118	3.15568	3.62435	3.35273	3.94791	3.45504	3.0589	4.82309	4.13708	5.88077	5.13626	4.6369	4.75965	3.89145	2.84895	4.04801	3.79565	1.90174	2.76455	3.67667	4.46282	5.34863	4.7873	3.32018	4.94979	5.14067	5.3944	2.68443	6.56575	6.33873	5.29622	5.74881	3.72069	5.03969	3.6034	4.75044	3.60461	3.48477	3.69728	5.3188	4.94222	3.85568	6.88827	4.02926	3.28661
67.5	2.99093	1.93532	3.55907	3.74955	4.58971	3.17691	3.69177	3.35629	3.97544	3.48707	3.12265	4.9085	4.29405	6.08012	5.27327	4.71324	4.90209	3.98452	2.90855	4.17609	3.87647	1.93317	2.80177	3.78531	4.51944	5.47692	4.86137	3.37035	5.10886	5.26014	5.52298	2.71569	6.635	6.41083	5.34237	5.8647	3.7427	5.12772	3.63099	4.81358	3.65162	3.57037	3.77538	5.46284	5.05415	3.98117	7.0321	4.07473	3.34915
68	2.97748	1.91943	3.58377	3.76808	4.66772	3.18006	3.72577	3.35362	4.03528	3.53523	3.18107	5.00114	4.42696	6.24734	5.38026	4.81584	5.00914	4.0082	2.91907	4.23071	3.95459	1.9649	2.83181	3.85438	4.60595	5.62985	4.93121	3.41155	5.20359	5.36852	5.63298	2.82174	6.62878	6.38556	5.35241	5.96716	3.83626	5.17505	3.641	4.8027	3.63378	3.62821	3.8253	5.55199	5.10747	4.00265	7.13671	4.13896	3.38811
68.5	2.94918	1.93973	3.63998	3.83751	4.73513	3.20524	3.80167	3.40361	4.03406	3.53047	3.20367	5.06716	4.49612	6.38127	5.48468	4.86728	5.03605	4.07821	2.96885	4.32074	4.03698	1.96383	2.84503	3.93161	4.67101	5.73748	5.10208	3.42914	5.30562	5.48008	5.74181	2.82304	7.03459	6.61237	5.47266	6.0439	3.9113	5.32055	3.76461	5.02259	3.7874	3.69328	3.85085	5.68002	5.22738	4.17598	7.41427	4.18018	3.41244
69	3.12362	2.10273	3.60895	3.89446	4.75197	3.24514	3.7846	3.44148	3.97636	3.46641	3.19006	5.00523	4.48293	6.32214	5.39587	4.74245	4.92502	4.05739	3.01041	4.31797	4.00908	1.92362	2.7433	3.7954	4.53542	5.40789	4.88045	3.38252	5.30514	5.2622	5.58748	2.63565	6.81742	6.48007	5.35427	5.89255	3.82631	5.20966	3.66924	4.90587	3.72288	3.65691	3.85758	5.64181	5.23988	4.02983	7.30795	4.20349	3.4461
69.5	3.12588	2.02078	3.71414	3.97308	4.9217	3.23767	3.80562	3.42155	3.96331	3.47492	3.22508	5.10405	4.61229	6.65881	5.63647	4.87707	5.23892	4.12537	3.0467	4.49329	4.27724	1.98558	2.78148	3.9878	4.7222	5.7838	5.01574	3.40091	5.41766	5.43349	5.89607	2.67302	7.13899	6.84126	5.35489	6.204	3.85468	5.3617	3.72279	4.98388	3.76398	3.70904	3.93041	5.72095	5.33767	4.3366	7.35304	4.26323	3.54732
70	3.14036	1.90918	3.80056	4.11463	5.10095	3.20997	3.85795	3.42754	3.93784	3.46978	3.25696	5.2448	4.78304	6.90638	5.78117	5.0493	5.41938	4.21286	3.08797	4.6525	4.39434	2.02313	2.82795	4.09783	4.8572	5.95342	5.18505	3.40466	5.59959	5.60275	6.05598	2.72116	7.27989	7.04023	5.32511	6.37682	3.86701	5.49768	3.78214	5.10453	3.83766	3.77452	4.0232	5.89473	5.52008	4.51631	7.33536	4.30271	3.60179
70.5	3.10158	1.83914	3.7958	4.14224	5.11185	3.16736	3.87572	3.44443	3.97247	3.45714	3.26848	5.29513	4.81569	6.92785	5.79146	5.07752	5.41595	4.25439	3.08355	4.64472	4.30979	2.03198	2.83433	4.09087	4.90266	5.85348	5.27392	3.44647	5.66949	5.64843	6.01493	2.72541	7.26857	7.03285	5.28251	6.3306	3.84887	5.5568	3.80166	5.1113	3.85266	3.815	4.03942	5.99235	5.55055	4.50095	7.33298	4.36371	3.60327
71	3.03899	1.80831	3.80069	4.14654	5.12255	3.16243	3.91356	3.46511	3.98696	3.49183	3.28589	5.33868	4.85814	6.94516	5.80016	5.09125	5.44125	4.29442	3.10736	4.65216	4.32997	2.0308	2.84599	4.12491	4.94396	5.85651	5.34216	3.45419	5.76957	5.75601	6.00524	2.78294	7.26084	7.08242	5.33374	6.28531	3.96196	5.63826	3.83348	5.13931	3.87065	3.85921	4.08536	6.04085	5.57027	4.51535	7.34105	4.40045	3.57737
71.5	3.03224	1.76875	3.82581	4.16387	5.1474	3.16396	3.94463	3.50268	4.02807	3.53668	3.34102	5.46	4.96331	7.04663	5.90526	5.14439	5.54976	4.35145	3.15419	4.69271	4.39906	2.09612	2.8912	4.19968	5.04878	5.99757	5.43819	3.51042	5.79923	5.91739	6.12971	2.90481	7.33551	7.12498	5.3814	6.32956	3.9932	5.74324	3.88393	5.17069	3.87422	3.91848	4.12398	6.15534	5.57784	4.66261	7.56142	4.44055	3.58472
72	2.98266	1.75286	3.86625	4.13237	5.07945	3.11979	3.90825	3.45383	3.93448	3.43785	3.23036	5.34224	4.84105	6.85422	5.78752	5.04106	5.41452	4.22433	3.01085	4.54689	4.25738	1.95583	2.66099	4.03567	4.92726	5.84451	5.36585	3.41646	5.69342	5.75706	5.92265	2.69802	7.37568	7.16124	5.30063	6.20551	3.88371	5.69405	3.80771	5.11536	3.81357	3.84937	4.02142	6.09133	5.52865	4.47466	7.27248	4.35722	3.49839
72.5	3.08306	1.83081	3.97612	4.20004	5.14938	3.09627	3.91356	3.45444	3.88662	3.3968	3.17886	5.36746	4.87195	6.86921	5.79915	5.03541	5.38366	4.25672	3.00054	4.57492	4.3044	1.91036	2.59491	4.05165	4.94716	5.91453	5.43836	3.34544	5.68173	5.81182	6.02824	2.65644	7.6001	7.31027	5.31976	6.27869	3.82028	5.76971	3.81109	5.19083	3.83823	3.85884	4.01137	6.19677	5.56299	4.68003	7.47748	4.37472	3.47166
73	3.19301	1.73889	3.92217	4.23857	5.24606	3.028	3.91195	3.40144	3.90455	3.43438	3.21854	5.46215	5.02763	7.04415	5.93079	4.99313	5.50823	4.34371	3.10589	4.69124	4.47002	2.03739	2.76134	4.22487	5.03922	6.13568	5.52213	3.38676	5.74212	5.99977	6.24213	2.75992	7.54335	7.29355	5.33805	6.36104	3.82454	5.80779	3.82713	5.20023	3.81372	3.89361	4.09166	6.07665	5.55838	5.0097	7.70288	4.4253	3.52957
73.5	3.0526	1.56495	3.74638	4.19675	5.23046	2.96951	3.87004	3.2816	3.85676	3.40979	3.25245	5.47293	5.06399	7.13137	5.95759	4.77051	5.36129	4.22362	3.06004	4.58143	4.41722	2.00971	2.61302	4.03753	4.96544	6.0549	5.44285	3.4152	5.75492	5.92738	5.98245	2.62564	7.11667	7.13517	5.26446	6.37303	3.78196	5.71395	3.72263	5.04309	3.66888	3.90497	4.08821	5.91638	5.49105	4.69066	6.97353	4.38957	3.52959
74	2.91376	1.46691	3.58245	4.16403	5.14402	2.88093	3.83331	3.21051	3.75574	3.31902	3.17879	5.40706	5.00473	7.07877	5.9492	4.45515	5.0838	3.95077	2.98028	4.37705	4.29373	1.88579	2.45252	3.80097	4.87335	6.01008	5.54218	3.32975	5.7621	5.93902	5.70223	2.55103	7.11285	7.08554	5.27782	6.42351	3.78362	5.68887	3.73028	5.10903	3.60653	3.91989	4.04158	5.70334	5.45104	4.48626	6.59855	4.3061	3.4453
[truncated: 11 more columns]
